# Supplementary material for: The Core Proteome of Biofilm-Grown Clinical Pseudomonas aeruginosa Isolates
Source: Cells. 2019 Sep 23;8(10):1129. doi: 10.3390/cells8101129 (PMC6829490; doi:10.3390/cells8101129)
Supplement: Supplementary file 1 [file cells-08-01129-s001.zip]

Archive with 1 entries (1 files):
- cells-592050-supplementary.xlsx
