# Supplementary material for: The Core Proteome of Biofilm-Grown Clinical Pseudomonas aeruginosa Isolates
Source: Cells. 2019 Sep 23;8(10):1129. doi: 10.3390/cells8101129 (PMC6829490; doi:10.3390/cells8101129)
Supplement: Supplementary file 1 [file cells-08-01129-s001.zip › cells-592050-supplementary.xlsx]

## Sheet: bf_pl Proteome
PA14_ID	strain	p-value	ratio bf vs pl
PA14_00010	CH2682	0.223585	-0.781739
PA14_00010	CH2706	0.245217	-0.362059
PA14_00010	CH2860	0.0887347	-0.824655
PA14_00010	CH4528	0.33962	-0.381293
PA14_00010	CH4591	0.00777235	-0.428858
PA14_00010	CH4634	0.631115	-0.0724694
PA14_00010	core	0.0986448	-0.164391
PA14_00010	ESP027	0.0127517	0.303124
PA14_00010	ESP046	0.460895	-0.161023
PA14_00010	ESP067	0.15967	-0.644537
PA14_00010	ESP088	0.139224	-0.426037
PA14_00010	F1864	0.633628	-0.0736585
PA14_00010	F1959	0.0170833	0.336542
PA14_00010	F2006	0.163706	-0.55922
PA14_00010	F2020	0.321598	0.0678671
PA14_00010	F2059	0.0454616	-1.00413
PA14_00010	F2166	0.0267525	-1.05179
PA14_00010	F2224	0.150774	0.166813
PA14_00010	F2856	0.00178599	0.770383
PA14_00010	MHH1605	0.0270638	0.393531
PA14_00010	MHH1656	0.0530204	-0.127985
PA14_00010	MHH1679	0.059447	-0.158998
PA14_00010	MHH1770	0.538917	0.063872
PA14_00010	MHH1776	0.000993581	1.02029
PA14_00010	ZG3023	0.570686	-0.26973
PA14_00010	ZG3167	0.294716	0.300146
PA14_00010	ZG8038	0.350354	-0.211002
PA14_00010	ZG8510	0.164744	-0.321939
PA14_00020	CH2682	0.113537	-0.450621
PA14_00020	CH2706	0.0624518	-0.215454
PA14_00020	CH2860	0.00769556	0.419179
PA14_00020	CH4528	0.193457	-0.22172
PA14_00020	CH4591	0.0505452	0.43252
PA14_00020	CH4634	0.930742	0.0163971
PA14_00020	core	0.131535	-0.128838
PA14_00020	ESP027	0.00275351	-0.472834
PA14_00020	ESP046	0.0252347	0.379701
PA14_00020	ESP067	0.05453	0.130897
PA14_00020	ESP088	0.0016077	-0.308485
PA14_00020	F1864	0.956744	-0.00472324
PA14_00020	F1959	0.00637025	-0.237985
PA14_00020	F2006	0.345048	-0.0675038
PA14_00020	F2020	0.619141	-0.0359823
PA14_00020	F2059	2.01706e-05	-1.19014
PA14_00020	F2166	3.23331e-05	-0.741087
PA14_00020	F2224	0.187163	-0.177227
PA14_00020	F2856	0.0517802	-0.275001
PA14_00020	MHH1605	0.0290133	0.360539
PA14_00020	MHH1656	0.0175149	-0.27132
PA14_00020	MHH1679	0.00936124	0.145852
PA14_00020	MHH1770	0.000478494	0.66248
PA14_00020	MHH1776	0.00312853	-0.807654
PA14_00020	ZG3023	0.000276425	0.376512
PA14_00020	ZG3167	0.00834995	-0.703488
PA14_00020	ZG8038	0.228442	-0.114701
PA14_00020	ZG8510	0.635916	-0.106765
PA14_00030	CH2682	0.00282712	-2.25594
PA14_00030	CH2706	0.691104	-0.0889377
PA14_00030	CH2860	0.0755928	-1.26608
PA14_00030	CH4528	0.0284559	-1.00461
PA14_00030	CH4591	0.000572794	-1.01575
PA14_00030	CH4634	0.00962039	-0.653544
PA14_00030	core	0.0207245	-0.516109
PA14_00030	ESP027	8.05623e-05	1.30872
PA14_00030	ESP046	0.179593	-0.324078
PA14_00030	ESP067	0.000451407	-0.736468
PA14_00030	ESP088	0.0357987	-0.972659
PA14_00030	F1864	0.271534	0.234953
PA14_00030	F1959	0.228319	0.210262
PA14_00030	F2006	0.395238	-0.228509
PA14_00030	F2020	4.48509e-05	-1.11007
PA14_00030	F2059	0.000878808	-3.1522
PA14_00030	F2166	0.289276	-0.157338
PA14_00030	F2224	0.00457045	0.427803
PA14_00030	F2856	0.569704	-0.236627
PA14_00030	MHH1605	0.0263976	-0.382198
PA14_00030	MHH1656	0.115934	-0.186877
PA14_00030	MHH1679	0.000495905	-0.900812
PA14_00030	MHH1770	0.112444	-0.683211
PA14_00030	MHH1776	0.0334089	0.967619
PA14_00030	ZG3023	0.00235485	-1.71946
PA14_00030	ZG3167	0.0077812	2.36778
PA14_00030	ZG8038	0.00427923	-0.88915
PA14_00030	ZG8510	0.0601533	-1.48755
PA14_00090	CH2682	0.000142347	-0.907684
PA14_00090	CH2706	7.02001e-06	-0.531564
PA14_00090	CH2860	0.00058281	-0.564769
PA14_00090	CH4528	7.64843e-05	-0.988855
PA14_00090	CH4591	0.00202209	-0.847266
PA14_00090	CH4634	0.0121265	-0.494926
PA14_00090	core	8.1963e-10	-0.641382
PA14_00090	ESP027	0.00802949	-0.827179
PA14_00090	ESP046	3.53369e-05	-0.797245
PA14_00090	ESP067	0.0839504	-1.18327
PA14_00090	ESP088	7.8432e-05	-0.666378
PA14_00090	F1864	3.09645e-05	-0.495533
PA14_00090	F1959	0.179396	-0.0710899
PA14_00090	F2006	0.197246	-0.322963
PA14_00090	F2020	0.0239851	-0.239594
PA14_00090	F2059	0.00267791	-0.859606
PA14_00090	F2166	0.000263365	-0.598167
PA14_00090	F2224	1.91766e-06	-0.916984
PA14_00090	F2856	0.000402479	-0.839705
PA14_00090	MHH1605	0.0153334	0.515882
PA14_00090	MHH1656	0.000808886	-0.479539
PA14_00090	MHH1679	1.59345e-05	-0.532529
PA14_00090	MHH1770	7.15515e-05	-1.01455
PA14_00090	MHH1776	0.0955868	-0.405277
PA14_00090	ZG3023	0.000916603	-0.527185
PA14_00090	ZG3167	0.00196881	-0.972546
PA14_00090	ZG8038	0.000282006	-1.08639
PA14_00090	ZG8510	0.0152489	-0.662397
PA14_00170	CH2682	0.0189504	-0.284093
PA14_00170	CH2706	0.792334	-0.139026
PA14_00170	CH2860	0.000106438	-0.619119
PA14_00170	CH4528	0.00306915	-1.09896
PA14_00170	CH4591	0.0853735	-0.696342
PA14_00170	CH4634	0.143311	-0.276167
PA14_00170	core	0.00106425	-0.304681
PA14_00170	ESP027	0.608952	-0.143968
PA14_00170	ESP046	0.163886	-0.976176
PA14_00170	ESP067	0.0340903	-0.688518
PA14_00170	ESP088	0.0345385	-1.1497
PA14_00170	F1864	0.186754	-0.494615
PA14_00170	F1959	0.00593143	0.233441
PA14_00170	F2006	0.790395	0.042005
PA14_00170	F2020	0.0436839	-0.0982523
PA14_00170	F2059	0.0743413	0.25273
PA14_00170	F2166	0.0928741	-0.610962
PA14_00170	F2224	0.556364	-0.300651
PA14_00170	F2856	0.62149	0.0775406
PA14_00170	MHH1605	0.108131	-0.167924
PA14_00170	MHH1656	0.150017	-0.166505
PA14_00170	MHH1679	0.181551	-0.29182
PA14_00170	MHH1770	0.0606264	-0.46952
PA14_00170	MHH1776	0.0162096	0.379605
PA14_00170	ZG3023	0.00438408	-0.198654
PA14_00170	ZG3167	0.000415979	0.643632
PA14_00170	ZG8038	0.145972	-0.456523
PA14_00170	ZG8510	0.236897	-0.527836
PA14_00210	CH2682	0.0116971	0.712238
PA14_00210	CH2706	0.00200013	1.69285
PA14_00210	CH2860	0.0925958	0.40991
PA14_00210	CH4528	0.000114588	3.12134
PA14_00210	CH4591	1.11916e-05	2.19149
PA14_00210	CH4634	0.12587	0.524078
PA14_00210	core	2.65451e-05	0.798987
PA14_00210	ESP027	0.987679	0.00314608
PA14_00210	ESP046	0.00203871	0.709423
PA14_00210	ESP067	0.000130048	1.50906
PA14_00210	ESP088	0.00634712	0.88718
PA14_00210	F1864	0.0111483	1.21686
PA14_00210	F1959	0.369895	-0.233232
PA14_00210	F2006	0.0818241	1.49941
PA14_00210	F2020	0.390368	-0.152568
PA14_00210	F2059	0.969196	0.0073373
PA14_00210	F2166	0.19686	0.890272
PA14_00210	F2224	0.735444	0.142992
PA14_00210	F2856	0.00653983	1.29958
PA14_00210	MHH1605	0.378421	-0.404549
PA14_00210	MHH1656	0.0809415	0.510211
PA14_00210	MHH1679	0.142293	0.378982
PA14_00210	MHH1770	0.129848	0.446965
PA14_00210	MHH1776	0.528263	0.343461
PA14_00210	ZG3023	0.00059719	1.4784
PA14_00210	ZG3167	0.0139369	0.834079
PA14_00210	ZG8038	0.00167739	1.59127
PA14_00210	ZG8510	0.89665	-0.037516
PA14_00280	CH2682	0.0234492	-1.71744
PA14_00280	CH2706	0.00254917	-1.48143
PA14_00280	CH2860	0.0012399	-1.5982
PA14_00280	CH4528	0.00650834	-1.7553
PA14_00280	CH4591	0.00466904	-1.39916
PA14_00280	CH4634	0.120222	-0.693579
PA14_00280	core	6.08901e-12	-1.42437
PA14_00280	ESP027	0.0193882	-2.01238
PA14_00280	ESP046	0.487055	-0.204161
PA14_00280	ESP067	0.00212685	-1.73895
PA14_00280	ESP088	0.000184669	-1.26831
PA14_00280	F1864	0.012868	-0.829672
PA14_00280	F1959	0.053605	-0.283211
PA14_00280	F2006	0.000922211	-2.17641
PA14_00280	F2020	0.000107393	-1.25645
PA14_00280	F2059	0.0394489	-1.21279
PA14_00280	F2166	0.00464157	-1.86325
PA14_00280	F2224	0.00866738	-1.72091
PA14_00280	F2856	0.0011428	-1.51481
PA14_00280	MHH1605	0.329564	-0.321878
PA14_00280	MHH1656	0.00429795	-1.09348
PA14_00280	MHH1679	3.72321e-07	-2.01257
PA14_00280	MHH1770	0.00373935	-2.27371
PA14_00280	MHH1776	0.0897445	-0.553548
PA14_00280	ZG3023	0.000115611	-2.22572
PA14_00280	ZG3167	0.0134103	-1.82514
PA14_00280	ZG8038	0.000224481	-1.07805
PA14_00280	ZG8510	0.00180888	-2.34757
PA14_00290	CH2682	0.0780398	-2.35503
PA14_00290	CH2706	0.00751149	-1.20363
PA14_00290	CH2860	0.143285	-0.610152
PA14_00290	CH4528	0.110172	-1.0212
PA14_00290	CH4591	0.00431683	-0.937166
PA14_00290	CH4634	0.129883	-0.89997
PA14_00290	core	0.0566696	-0.392048
PA14_00290	ESP027	0.24909	-0.341577
PA14_00290	ESP046	0.0836022	1.03524
PA14_00290	ESP067	0.000340123	-0.988812
PA14_00290	ESP088	0.0141812	-0.988826
PA14_00290	F1864	0.473205	0.200025
PA14_00290	F1959	0.0622759	0.249034
PA14_00290	F2006	0.000382249	-1.22313
PA14_00290	F2020	0.0962669	1.23784
PA14_00290	F2059	0.00256777	0.77231
PA14_00290	F2166	0.0177552	-0.454153
PA14_00290	F2224	0.00370184	-0.669495
PA14_00290	F2856	0.0249148	0.465576
PA14_00290	MHH1605	0.0101432	1.15497
PA14_00290	MHH1656	0.640657	0.0908306
PA14_00290	MHH1679	1.12958e-07	-1.50754
PA14_00290	MHH1770	8.26659e-06	-1.6116
PA14_00290	MHH1776	0.00911898	0.631608
PA14_00290	ZG3023	0.007202	-0.795354
PA14_00290	ZG3167	0.00064187	1.60403
PA14_00290	ZG8038	0.0695119	-1.79611
PA14_00290	ZG8510	0.26947	-0.623011
PA14_00450	CH2682	0.00387688	-1.67882
PA14_00450	CH2706	0.0671062	0.846141
PA14_00450	CH2860	0.00252467	0.539013
PA14_00450	CH4528	0.649127	-0.367127
PA14_00450	CH4591	0.450445	-0.317014
PA14_00450	CH4634	0.341499	-0.236708
PA14_00450	core	0.534872	0.0627219
PA14_00450	ESP027	0.653933	-0.434969
PA14_00450	ESP046	0.625011	-0.298303
PA14_00450	ESP067	0.201288	0.64552
PA14_00450	ESP088	0.98519	-0.00302068
PA14_00450	F1864	0.666497	-0.178348
PA14_00450	F1959	0.528619	-0.0930722
PA14_00450	F2006	0.540169	0.198792
PA14_00450	F2020	0.159787	0.42657
PA14_00450	F2059	0.951275	-0.0435999
PA14_00450	F2166	0.685127	0.125255
PA14_00450	F2224	0.429247	-0.266517
PA14_00450	F2856	0.779571	-0.0728821
PA14_00450	MHH1605	0.503109	-0.116202
PA14_00450	MHH1656	0.755539	0.0565368
PA14_00450	MHH1679	0.786758	0.0833755
PA14_00450	MHH1770	0.148512	0.620418
PA14_00450	MHH1776	0.636568	0.309379
PA14_00450	ZG3023	0.00202999	0.825241
PA14_00450	ZG3167	0.550514	0.507669
PA14_00450	ZG8038	0.897972	-0.0713213
PA14_00450	ZG8510	0.230798	0.687482
PA14_00470	CH2682	0.00180057	0.79311
PA14_00470	CH2706	0.0184133	0.986212
PA14_00470	CH2860	0.001394	1.43709
PA14_00470	CH4528	0.208971	0.185078
PA14_00470	CH4591	0.000658951	2.4251
PA14_00470	CH4634	0.0076774	1.44938
PA14_00470	core	1.34486e-05	1.03173
PA14_00470	ESP027	0.0127961	0.672657
PA14_00470	ESP046	0.00278391	2.03169
PA14_00470	ESP067	0.00674505	1.71194
PA14_00470	ESP088	0.00590188	0.765494
PA14_00470	F1864	9.07196e-05	1.98674
PA14_00470	F1959	0.161485	-0.413119
PA14_00470	F2006	0.00648464	-0.729282
PA14_00470	F2020	0.000151956	2.02685
PA14_00470	F2059	0.031389	0.256273
PA14_00470	F2166	0.0119985	-0.509592
PA14_00470	F2224	0.304266	0.277845
PA14_00470	F2856	0.156872	-0.435929
PA14_00470	MHH1605	2.77957e-05	1.54128
PA14_00470	MHH1656	0.00763673	0.715344
PA14_00470	MHH1679	0.000322243	1.35784
PA14_00470	MHH1770	0.000818738	2.46547
PA14_00470	MHH1776	0.833505	-0.0314253
PA14_00470	ZG3023	0.00231301	1.6585
PA14_00470	ZG3167	1.3948e-05	1.61794
PA14_00470	ZG8038	5.98342e-08	3.03754
PA14_00470	ZG8510	0.290946	0.576629
PA14_00510	CH2682	0.519747	0.386451
PA14_00510	CH2706	0.0422298	0.51036
PA14_00510	CH2860	0.791259	0.179564
PA14_00510	CH4528	0.582401	0.323968
PA14_00510	CH4591	0.84162	-0.146831
PA14_00510	CH4634	0.134522	0.500179
PA14_00510	core	0.00973907	0.282841
PA14_00510	ESP027	0.00140891	0.811791
PA14_00510	ESP046	0.654824	-0.26587
PA14_00510	ESP067	0.359437	0.422476
PA14_00510	ESP088	0.1618	0.583376
PA14_00510	F1864	0.198044	0.484458
PA14_00510	F1959	0.255206	-0.480955
PA14_00510	F2006	0.14698	0.526245
PA14_00510	F2020	0.750525	0.227077
PA14_00510	F2059	0.16945	0.412857
PA14_00510	F2166	0.0441206	0.812721
PA14_00510	F2224	0.0607244	0.741192
PA14_00510	F2856	0.00741202	1.04264
PA14_00510	MHH1605	0.799429	0.133959
PA14_00510	MHH1656	0.229586	1.14426
PA14_00510	MHH1679	0.181693	0.641525
PA14_00510	MHH1770	0.940039	0.0512906
PA14_00510	MHH1776	0.77067	-0.0951248
PA14_00510	ZG3023	0.739099	-0.143829
PA14_00510	ZG3167	0.0120651	-1.41131
PA14_00510	ZG8038	0.692918	-0.233604
PA14_00510	ZG8510	0.0933824	0.477838
PA14_00570	CH2682	0.340304	0.27915
PA14_00570	CH2706	0.228323	-0.626281
PA14_00570	CH2860	0.172927	0.85844
PA14_00570	CH4528	0.690407	0.168202
PA14_00570	CH4591	0.00629086	-0.987697
PA14_00570	CH4634	0.146809	-0.787878
PA14_00570	core	0.787957	-0.0436756
PA14_00570	ESP027	0.987223	-0.0107125
PA14_00570	ESP046	0.127456	-1.01924
PA14_00570	ESP067	0.575452	0.198683
PA14_00570	ESP088	0.0436117	-0.542396
PA14_00570	F1864	0.0368399	-1.45009
PA14_00570	F1959	0.515438	0.456693
PA14_00570	F2006	0.374006	0.741087
PA14_00570	F2020	0.586098	0.378593
PA14_00570	F2059	0.0762023	-0.627222
PA14_00570	F2166	0.205888	0.938317
PA14_00570	F2224	0.450244	1.00892
PA14_00570	F2856	0.949282	0.048739
PA14_00570	MHH1605	0.0776627	1.45478
PA14_00570	MHH1656	0.526092	0.344876
PA14_00570	MHH1679	0.729881	-0.427321
PA14_00570	MHH1770	0.240881	0.319053
PA14_00570	MHH1776	0.556973	-0.302566
PA14_00570	ZG3023	0.31328	0.436263
PA14_00570	ZG3167	0.139539	1.05341
PA14_00570	ZG8038	0.0219187	-1.63647
PA14_00570	ZG8510	0.360821	-1.44658
PA14_00640	CH2682	0.681533	-0.285172
PA14_00640	CH2706	0.0333669	-0.363494
PA14_00640	CH2860	0.259791	-0.653867
PA14_00640	CH4528	0.0259383	0.734167
PA14_00640	CH4591	5.07746e-05	3.49049
PA14_00640	CH4634	0.469168	-0.673976
PA14_00640	core	0.0315661	0.502579
PA14_00640	ESP027	0.17727	0.341136
PA14_00640	ESP046	0.0115137	2.28031
PA14_00640	ESP067	7.97916e-08	3.31268
PA14_00640	ESP088	0.0112346	-0.459652
PA14_00640	F1864	0.031749	-0.542708
PA14_00640	F1959	0.201608	-0.0775316
PA14_00640	F2006	0.00078712	2.19869
PA14_00640	F2020	0.130432	0.564632
PA14_00640	F2059	0.741952	-0.286048
PA14_00640	F2166	0.000823521	-0.625173
PA14_00640	F2224	0.408408	0.918023
PA14_00640	F2856	0.318374	0.365597
PA14_00640	MHH1605	0.863211	0.103938
PA14_00640	MHH1656	0.711222	0.18474
PA14_00640	MHH1679	0.000136261	0.601607
PA14_00640	MHH1770	0.415591	0.816166
PA14_00640	MHH1776	0.252235	-0.557206
PA14_00640	ZG3023	0.180284	0.728304
PA14_00640	ZG3167	0.708052	0.281593
PA14_00640	ZG8038	0.569667	-0.206036
PA14_00640	ZG8510	0.114363	1.37843
PA14_00710	CH2682	7.06441e-05	1.87637
PA14_00710	CH2706	0.0889167	0.612361
PA14_00710	CH2860	0.245313	0.902979
PA14_00710	CH4528	0.00465142	1.37468
PA14_00710	CH4591	0.0357409	2.20386
PA14_00710	CH4634	9.98706e-05	2.64323
PA14_00710	core	3.37391e-06	1.21293
PA14_00710	ESP027	0.971594	-0.0175382
PA14_00710	ESP046	0.297876	0.761466
PA14_00710	ESP067	0.385005	0.833192
PA14_00710	ESP088	0.604706	0.216475
PA14_00710	F1864	0.000789456	2.89057
PA14_00710	F1959	0.792446	0.0992881
PA14_00710	F2006	0.0845003	0.950082
PA14_00710	F2020	0.938169	0.0742548
PA14_00710	F2059	0.390524	0.639958
PA14_00710	F2166	0.00134148	2.70069
PA14_00710	F2224	0.00300832	0.596334
PA14_00710	F2856	0.0568212	1.04431
PA14_00710	MHH1605	0.330924	0.388622
PA14_00710	MHH1656	0.66883	0.26127
PA14_00710	MHH1679	3.30718e-06	3.5009
PA14_00710	MHH1770	0.0179949	2.22511
PA14_00710	MHH1776	0.151255	-0.976961
PA14_00710	ZG3023	0.0143877	1.63635
PA14_00710	ZG3167	0.284841	1.05806
PA14_00710	ZG8038	0.00448922	1.80895
PA14_00710	ZG8510	0.00929135	2.44434
PA14_00790	CH2682	0.00170408	-1.41159
PA14_00790	CH2706	0.179784	-0.467392
PA14_00790	CH2860	0.285412	-0.171853
PA14_00790	CH4528	0.000595538	-1.91985
PA14_00790	CH4591	0.0011487	-0.675737
PA14_00790	CH4634	1.90163e-05	-1.42248
PA14_00790	core	4.57087e-07	-0.87445
PA14_00790	ESP027	0.000401363	-1.50297
PA14_00790	ESP046	0.171732	0.318907
PA14_00790	ESP067	0.0550475	-0.934628
PA14_00790	ESP088	0.00242644	-1.1213
PA14_00790	F1864	0.00788173	-1.10073
PA14_00790	F1959	0.00928965	-0.456471
PA14_00790	F2006	0.0140013	-1.25877
PA14_00790	F2020	0.101991	0.363861
PA14_00790	F2059	0.00049784	-2.28819
PA14_00790	F2166	4.19234e-05	-1.23497
PA14_00790	F2224	5.10326e-05	-0.932185
PA14_00790	F2856	0.000201784	-1.56608
PA14_00790	MHH1605	0.00131953	0.576264
PA14_00790	MHH1656	0.000913917	-1.29879
PA14_00790	MHH1679	0.000979536	-0.779523
PA14_00790	MHH1770	3.22076e-07	-1.05467
PA14_00790	MHH1776	0.00534251	-0.893051
PA14_00790	ZG3023	0.0290909	-0.452715
PA14_00790	ZG3167	0.0352512	-0.976347
PA14_00790	ZG8038	0.000601292	-0.964659
PA14_00790	ZG8510	0.974934	0.0157625
PA14_00860	CH2682	0.616101	-0.496418
PA14_00860	CH2706	0.0288081	-0.907371
PA14_00860	CH2860	0.0246948	-1.1299
PA14_00860	CH4528	0.618495	0.715266
PA14_00860	CH4591	0.383386	-1.11431
PA14_00860	CH4634	0.177453	-1.03985
PA14_00860	core	6.3692e-05	-0.678332
PA14_00860	ESP027	0.219342	1.085
PA14_00860	ESP046	0.367975	-0.932508
PA14_00860	ESP067	0.00156591	-2.43085
PA14_00860	ESP088	0.0552909	-0.799245
PA14_00860	F1864	0.673813	-0.424045
PA14_00860	F1959	0.547807	-0.305615
PA14_00860	F2006	0.970195	-0.0301014
PA14_00860	F2020	0.0880199	-0.572768
PA14_00860	F2059	0.296817	-1.27905
PA14_00860	F2166	0.612773	-0.55188
PA14_00860	F2224	0.0528995	-0.978415
PA14_00860	F2856	0.880032	0.191839
PA14_00860	MHH1605	0.554604	0.22598
PA14_00860	MHH1656	0.885558	-0.199829
PA14_00860	MHH1679	0.104083	-1.34946
PA14_00860	MHH1770	0.509854	-1.2483
PA14_00860	MHH1776	0.656318	-0.258931
PA14_00860	ZG3023	0.0900181	-1.05123
PA14_00860	ZG3167	0.141756	-0.797623
PA14_00860	ZG8038	0.385611	-0.756676
PA14_00860	ZG8510	0.129509	-1.87867
PA14_00875	CH2682	0.839379	0.0680267
PA14_00875	CH2706	0.857174	0.0413263
PA14_00875	CH2860	0.103732	-0.972359
PA14_00875	CH4528	0.0385582	-0.822099
PA14_00875	CH4591	0.0268122	1.12941
PA14_00875	CH4634	0.347192	-0.551938
PA14_00875	core	0.83845	-0.0294966
PA14_00875	ESP027	0.501623	0.180893
PA14_00875	ESP046	0.00276891	1.1845
PA14_00875	ESP067	0.799557	-0.113524
PA14_00875	ESP088	0.000573023	-1.45115
PA14_00875	F1864	0.014812	-1.43629
PA14_00875	F1959	0.796863	-0.0638314
PA14_00875	F2006	0.726879	-0.0613088
PA14_00875	F2020	0.870329	0.109069
PA14_00875	F2059	0.0101548	0.996556
PA14_00875	F2166	0.526503	-0.176431
PA14_00875	F2224	0.61362	-0.201322
PA14_00875	F2856	0.44899	0.319033
PA14_00875	MHH1605	0.23079	0.816534
PA14_00875	MHH1656	0.682142	-0.231689
PA14_00875	MHH1679	0.0293105	-0.815935
PA14_00875	MHH1770	0.00443542	-0.986183
PA14_00875	MHH1776	0.43909	0.331352
PA14_00875	ZG3023	0.324864	0.404786
PA14_00875	ZG3167	0.00653487	1.20855
PA14_00875	ZG8038	0.295563	0.521248
PA14_00875	ZG8510	0.785891	-0.223628
PA14_00960	CH2682	0.0674636	-1.5826
PA14_00960	CH2706	0.339333	0.467271
PA14_00960	CH2860	0.592552	0.338125
PA14_00960	CH4528	0.281611	-0.649814
PA14_00960	CH4591	0.424952	-0.765046
PA14_00960	CH4634	0.0613006	-1.22008
PA14_00960	core	0.575773	-0.0818641
PA14_00960	ESP027	0.597659	0.42425
PA14_00960	ESP046	0.183212	1.07115
PA14_00960	ESP067	0.518955	0.25965
PA14_00960	ESP088	0.395612	-0.322909
PA14_00960	F1864	0.0982934	-0.51903
PA14_00960	F1959	0.436152	-0.795562
PA14_00960	F2006	0.906297	0.089358
PA14_00960	F2020	0.0577582	1.49062
PA14_00960	F2059	0.507147	-0.509847
PA14_00960	F2166	0.451454	0.55825
PA14_00960	F2224	0.602756	-0.391438
PA14_00960	F2856	0.0283457	1.38707
PA14_00960	MHH1605	0.615224	-0.177272
PA14_00960	MHH1656	0.0684471	-0.743057
PA14_00960	MHH1679	0.599683	-0.283311
PA14_00960	MHH1770	0.382206	0.536258
PA14_00960	MHH1776	0.63487	0.376158
PA14_00960	ZG3023	0.0101197	-0.78153
PA14_00960	ZG3167	0.245937	-0.696649
PA14_00960	ZG8038	0.878784	0.092762
PA14_00960	ZG8510	0.768416	0.136896
PA14_01020	CH2682	0.745035	0.0825433
PA14_01020	CH2706	9.71906e-07	1.30789
PA14_01020	CH2860	0.0771226	-0.818843
PA14_01020	CH4528	0.0198854	-1.00561
PA14_01020	CH4591	0.1038	-0.493424
PA14_01020	CH4634	0.932905	-0.0228725
PA14_01020	core	0.950724	0.00960725
PA14_01020	ESP027	0.0190662	0.181465
PA14_01020	ESP046	0.0881269	-0.676195
PA14_01020	ESP067	0.8705	-0.0509405
PA14_01020	ESP088	0.00247587	-0.287048
PA14_01020	F1864	0.00261376	-1.45264
PA14_01020	F1959	0.189623	-0.4838
PA14_01020	F2006	0.0015414	1.07531
PA14_01020	F2020	0.123953	0.616442
PA14_01020	F2059	0.0353609	0.31155
PA14_01020	F2166	0.000151276	0.444352
PA14_01020	F2224	3.04806e-05	1.1198
PA14_01020	F2856	0.919769	-0.0224928
PA14_01020	MHH1605	3.01848e-05	1.01822
PA14_01020	MHH1656	0.679371	0.129323
PA14_01020	MHH1679	0.000767323	-0.843406
PA14_01020	MHH1770	0.00513084	-1.2659
PA14_01020	MHH1776	0.0411975	0.634572
PA14_01020	ZG3023	0.00592512	-0.842287
PA14_01020	ZG3167	0.00979298	0.831779
PA14_01020	ZG8510	0.00178676	0.761995
PA14_01040	CH2682	0.508022	0.683249
PA14_01040	CH2706	0.324529	-0.786847
PA14_01040	CH2860	0.762258	0.0760627
PA14_01040	CH4528	0.84104	0.232768
PA14_01040	CH4591	0.253665	-0.903932
PA14_01040	CH4634	0.379609	-0.745398
PA14_01040	core	0.402702	0.165956
PA14_01040	ESP027	0.225605	1.27813
PA14_01040	ESP046	0.000298617	0.912813
PA14_01040	ESP067	0.424499	-0.892987
PA14_01040	ESP088	0.170628	1.09143
PA14_01040	F1864	0.0734692	2.16333
PA14_01040	F1959	0.165896	1.36106
PA14_01040	F2006	0.148497	-0.807652
PA14_01040	F2020	0.771572	0.482309
PA14_01040	F2059	0.0400438	-1.87719
PA14_01040	F2166	0.546791	0.334824
PA14_01040	F2224	0.792895	-0.307172
PA14_01040	F2856	0.970279	0.0330239
PA14_01040	MHH1605	0.161955	1.11101
PA14_01040	MHH1656	0.932548	0.0788796
PA14_01040	MHH1679	0.93824	-0.0267336
PA14_01040	MHH1770	0.0569883	2.18134
PA14_01040	MHH1776	0.874812	0.206732
PA14_01040	ZG3023	0.231566	-1.38741
PA14_01040	ZG3167	0.341233	0.916478
PA14_01040	ZG8038	0.833004	-0.240738
PA14_01040	ZG8510	0.340743	-0.686569
PA14_01240	CH2682	2.64618e-06	1.63718
PA14_01240	CH2706	0.960588	-0.0214096
PA14_01240	CH2860	0.000467003	1.10418
PA14_01240	CH4528	0.130572	-0.576382
PA14_01240	CH4591	0.587348	-0.0706092
PA14_01240	CH4634	0.0021252	0.246838
PA14_01240	core	0.179423	0.234855
PA14_01240	ESP027	0.00025151	-0.919444
PA14_01240	ESP046	9.34644e-05	1.08023
PA14_01240	ESP067	0.92634	-0.0321204
PA14_01240	ESP088	0.0234293	0.619016
PA14_01240	F1864	0.0144354	0.650008
PA14_01240	F1959	2.90242e-05	-1.08201
PA14_01240	F2006	0.0045766	-0.778068
PA14_01240	F2020	0.0001761	1.45363
PA14_01240	F2059	0.0136918	-0.962653
PA14_01240	F2166	0.0157588	-0.481729
PA14_01240	F2224	1.63574e-07	0.936595
PA14_01240	F2856	0.00403774	-0.765964
PA14_01240	MHH1605	0.0799505	0.437427
PA14_01240	MHH1656	0.446438	-0.164626
PA14_01240	MHH1679	0.00110537	0.903985
PA14_01240	MHH1770	0.000165649	2.09107
PA14_01240	MHH1776	0.131492	0.745033
PA14_01240	ZG3023	0.607577	0.160855
PA14_01240	ZG3167	0.0141808	-0.987073
PA14_01240	ZG8038	0.0264516	1.11213
PA14_01240	ZG8510	0.993549	0.00500453
PA14_01400	CH2682	0.952595	0.0454997
PA14_01400	CH2706	0.0688366	1.19032
PA14_01400	CH2860	0.123067	0.85364
PA14_01400	CH4528	0.076806	-1.37862
PA14_01400	CH4591	0.0157847	-1.39775
PA14_01400	CH4634	0.449624	-0.551597
PA14_01400	core	0.361239	0.167143
PA14_01400	ESP027	0.0154275	1.25489
PA14_01400	ESP046	0.436591	-0.940701
PA14_01400	ESP067	0.12718	-0.840083
PA14_01400	ESP088	0.0045679	0.548959
PA14_01400	F1864	0.183423	0.700028
PA14_01400	F1959	0.224745	0.583518
PA14_01400	F2006	0.722269	-0.255593
PA14_01400	F2020	0.275322	-0.193699
PA14_01400	F2059	0.0447808	1.56359
PA14_01400	F2166	0.069189	-0.441598
PA14_01400	F2224	0.000123016	0.730316
PA14_01400	F2856	0.012078	1.25042
PA14_01400	MHH1605	0.276664	0.724108
PA14_01400	MHH1656	0.00169401	1.03852
PA14_01400	MHH1679	0.0272035	-0.25787
PA14_01400	MHH1770	0.934437	0.0603825
PA14_01400	MHH1776	0.0373926	0.985042
PA14_01400	ZG3023	0.285692	-0.366021
PA14_01400	ZG3167	0.0178258	1.45752
PA14_01400	ZG8038	0.829639	-0.0877101
PA14_01400	ZG8510	0.164613	-1.76265
PA14_01440	CH2682	0.0286226	1.42874
PA14_01440	CH2706	0.0336162	1.30949
PA14_01440	CH2860	0.564055	0.345825
PA14_01440	CH4528	0.564419	0.504242
PA14_01440	CH4591	0.0898412	-1.05077
PA14_01440	CH4634	0.0679788	-0.624426
PA14_01440	core	0.870769	0.0305173
PA14_01440	ESP027	0.880675	-0.0678833
PA14_01440	ESP046	0.42853	0.825162
PA14_01440	ESP067	0.447015	0.577667
PA14_01440	ESP088	0.703241	-0.160185
PA14_01440	F1864	0.919189	0.0376262
PA14_01440	F1959	0.0509205	-1.30154
PA14_01440	F2006	0.242526	-0.737287
PA14_01440	F2020	0.5287	0.61506
PA14_01440	F2059	0.459781	0.628869
PA14_01440	F2166	0.385493	0.554651
PA14_01440	F2224	0.227094	0.537745
PA14_01440	F2856	0.0784407	1.55661
PA14_01440	MHH1605	0.472152	0.578483
PA14_01440	MHH1656	0.287154	-0.541113
PA14_01440	MHH1679	0.809965	-0.234191
PA14_01440	MHH1770	0.00250077	-3.05644
PA14_01440	MHH1776	0.757682	-0.0894094
PA14_01440	ZG3023	0.754596	-0.200595
PA14_01440	ZG3167	0.142374	0.548982
PA14_01440	ZG8038	0.0202986	-1.07845
PA14_01440	ZG8510	0.927514	-0.0828917
PA14_01520	CH2682	0.620622	-0.403512
PA14_01520	CH2706	0.807436	-0.238526
PA14_01520	CH2860	0.968276	-0.029866
PA14_01520	CH4528	0.030512	2.08092
PA14_01520	CH4591	0.146589	-1.86076
PA14_01520	CH4634	0.620606	0.231778
PA14_01520	core	0.00393673	0.537985
PA14_01520	ESP027	0.612201	0.508988
PA14_01520	ESP046	0.276781	0.95659
PA14_01520	ESP067	0.192923	1.1862
PA14_01520	ESP088	0.839771	-0.239699
PA14_01520	F1864	0.239771	0.98826
PA14_01520	F1959	0.662036	0.367453
PA14_01520	F2006	0.0285793	0.796315
PA14_01520	F2020	0.692289	-0.274805
PA14_01520	F2059	0.0314152	1.87602
PA14_01520	F2166	0.420722	0.771709
PA14_01520	F2224	0.476245	0.599274
PA14_01520	F2856	0.717117	0.260212
PA14_01520	MHH1605	0.842773	0.264626
PA14_01520	MHH1656	0.87507	-0.155354
PA14_01520	MHH1679	0.312208	0.797508
PA14_01520	MHH1770	0.00975735	2.27987
PA14_01520	MHH1776	0.972194	0.0335354
PA14_01520	ZG3023	0.24415	1.2939
PA14_01520	ZG3167	0.0426327	1.70791
PA14_01520	ZG8038	0.279771	0.720389
PA14_01520	ZG8510	0.996211	0.00664751
PA14_01540	CH2682	0.0309873	-1.24581
PA14_01540	CH2706	0.00821803	-0.837825
PA14_01540	CH2860	0.00377419	-2.74132
PA14_01540	CH4528	0.0908195	-1.87773
PA14_01540	CH4591	0.0124173	-1.54121
PA14_01540	CH4634	0.0493197	-1.35699
PA14_01540	core	6.40461e-08	-1.58845
PA14_01540	ESP027	0.00062364	-1.17392
PA14_01540	ESP046	0.0256229	-2.74122
PA14_01540	ESP067	0.0024558	-2.18551
PA14_01540	ESP088	2.86575e-05	-1.92284
PA14_01540	F1864	0.00714783	-3.29357
PA14_01540	F1959	0.706077	-0.140443
PA14_01540	F2006	0.512498	-0.2346
PA14_01540	F2020	0.583728	0.269564
PA14_01540	F2059	0.000212355	-2.45361
PA14_01540	F2166	0.0122628	-1.23337
PA14_01540	F2224	0.0183938	0.276762
PA14_01540	F2856	5.20731e-05	-1.3305
PA14_01540	MHH1605	0.510436	0.479632
PA14_01540	MHH1656	0.0733378	-1.99309
PA14_01540	MHH1679	9.80821e-06	-2.10834
PA14_01540	MHH1770	0.00293228	-2.13682
PA14_01540	MHH1776	0.0190515	-1.96369
PA14_01540	ZG3023	0.00387432	-3.6352
PA14_01540	ZG3167	0.309505	-0.538255
PA14_01540	ZG8038	0.0353377	-3.09276
PA14_01540	ZG8510	0.0977865	-2.13547
PA14_01550	CH2682	0.224251	-0.475155
PA14_01550	CH2706	0.151638	-0.393492
PA14_01550	CH2860	0.528487	0.487318
PA14_01550	CH4528	0.431017	0.340518
PA14_01550	CH4591	0.336517	0.621363
PA14_01550	CH4634	0.247921	0.829398
PA14_01550	core	0.157888	0.191075
PA14_01550	ESP027	0.144946	-0.819431
PA14_01550	ESP046	0.727102	0.227127
PA14_01550	ESP067	0.359899	0.76952
PA14_01550	ESP088	0.653501	0.20248
PA14_01550	F1864	0.000947012	1.0388
PA14_01550	F1959	0.787105	-0.188326
PA14_01550	F2006	0.552895	-0.185995
PA14_01550	F2020	0.809947	-0.224669
PA14_01550	F2059	0.00495073	0.947746
PA14_01550	F2166	0.606657	0.197655
PA14_01550	F2224	0.120236	-0.896184
PA14_01550	F2856	0.410438	0.131241
PA14_01550	MHH1605	0.408057	0.405441
PA14_01550	MHH1656	0.928977	0.0119982
PA14_01550	MHH1679	0.232691	1.56654
PA14_01550	MHH1770	0.216376	-0.0879357
PA14_01550	MHH1776	0.36554	-0.724054
PA14_01550	ZG3023	0.790753	-0.356315
PA14_01550	ZG3167	0.0532819	1.85943
PA14_01550	ZG8038	0.616326	0.285532
PA14_01550	ZG8510	0.671362	-0.411533
PA14_01710	CH2682	4.27743e-07	1.30627
PA14_01710	CH2706	0.00373537	0.355123
PA14_01710	CH2860	0.265865	0.180615
PA14_01710	CH4528	0.0234959	0.114197
PA14_01710	CH4591	4.8793e-06	0.852198
PA14_01710	CH4634	0.000958116	0.304001
PA14_01710	core	0.0459842	0.199206
PA14_01710	ESP027	0.000484743	-0.419492
PA14_01710	ESP046	1.9198e-07	0.727036
PA14_01710	ESP067	0.0142162	0.847462
PA14_01710	ESP088	0.510376	-0.0695699
PA14_01710	F1864	0.0955699	0.324435
PA14_01710	F1959	1.53653e-06	-0.545007
PA14_01710	F2006	0.473875	-0.147156
PA14_01710	F2020	0.00255007	0.636728
PA14_01710	F2059	0.0094288	-0.225304
PA14_01710	F2166	0.402374	0.05819
PA14_01710	F2224	0.0541304	0.172903
PA14_01710	F2856	0.0180948	-0.430065
PA14_01710	MHH1605	0.0810222	-0.153689
PA14_01710	MHH1656	0.221494	0.176085
PA14_01710	MHH1679	0.000460976	0.620159
PA14_01710	MHH1770	0.305738	-0.0850783
PA14_01710	MHH1776	8.68927e-05	-0.928566
PA14_01710	ZG3023	0.000117642	0.612517
PA14_01710	ZG3167	0.359799	0.121832
PA14_01710	ZG8038	5.02324e-06	0.58428
PA14_01710	ZG8510	0.123526	0.388454
PA14_01730	CH2682	0.00124408	-1.21562
PA14_01730	CH2706	0.0955411	0.796735
PA14_01730	CH2860	0.0164568	-0.771184
PA14_01730	CH4528	0.113589	0.289597
PA14_01730	CH4591	8.45353e-05	-1.3501
PA14_01730	CH4634	0.000256822	-0.898215
PA14_01730	core	0.0847049	-0.414528
PA14_01730	ESP027	0.00024671	-0.468122
PA14_01730	ESP046	0.300414	-0.20442
PA14_01730	ESP067	0.0115581	-2.52053
PA14_01730	ESP088	8.17732e-05	-0.923123
PA14_01730	F1864	0.0699857	-1.10924
PA14_01730	F1959	0.00187273	1.52517
PA14_01730	F2006	0.314466	-0.516806
PA14_01730	F2020	0.319389	-0.103802
PA14_01730	F2059	0.0015652	1.29409
PA14_01730	F2166	2.3201e-07	-1.23722
PA14_01730	F2224	0.000100405	-0.831581
PA14_01730	F2856	0.0019632	0.765485
PA14_01730	MHH1605	5.71631e-05	0.991891
PA14_01730	MHH1656	5.83572e-06	-1.8591
PA14_01730	MHH1679	1.7216e-05	-1.21309
PA14_01730	MHH1770	1.95793e-06	-1.84974
PA14_01730	MHH1776	9.84668e-07	1.90651
PA14_01730	ZG3023	1.64197e-06	-1.05037
PA14_01730	ZG3167	0.000626968	1.87555
PA14_01730	ZG8038	1.73289e-05	-1.59542
PA14_01730	ZG8510	0.207498	-0.919583
PA14_01830	CH2682	0.115995	-0.95069
PA14_01830	CH2706	0.153597	0.309215
PA14_01830	CH2860	0.376747	-0.56936
PA14_01830	CH4528	0.0500682	-1.1993
PA14_01830	CH4591	0.0348256	-0.467792
PA14_01830	CH4634	0.394043	0.225913
PA14_01830	core	0.0721326	-0.201279
PA14_01830	ESP027	0.357086	0.181603
PA14_01830	ESP046	0.181878	0.195835
PA14_01830	ESP067	0.612143	0.111486
PA14_01830	ESP088	0.000214999	-0.697643
PA14_01830	F1864	0.000436656	1.0925
PA14_01830	F1959	0.00950932	-0.225611
PA14_01830	F2006	0.100568	-0.635679
PA14_01830	F2020	0.306764	0.200321
PA14_01830	F2059	0.231238	-0.899729
PA14_01830	F2166	0.207124	0.784566
PA14_01830	F2224	0.139017	0.152025
PA14_01830	F2856	0.982835	-0.00568884
PA14_01830	MHH1605	0.148961	0.224445
PA14_01830	MHH1656	0.0935566	-0.639102
PA14_01830	MHH1679	0.0438509	-0.29108
PA14_01830	MHH1770	0.6594	0.143657
PA14_01830	MHH1776	0.978298	0.00738372
PA14_01830	ZG3023	0.0369525	-0.713439
PA14_01830	ZG3167	0.536649	-1.05895
PA14_01830	ZG8038	0.0336463	-0.386881
PA14_01830	ZG8510	0.590428	-0.322539
PA14_01890	CH2682	0.195019	-0.724224
PA14_01890	CH2706	0.190724	0.595658
PA14_01890	CH2860	0.746104	-0.140461
PA14_01890	CH4528	0.176044	-0.906007
PA14_01890	CH4591	0.294317	-0.516814
PA14_01890	CH4634	0.0745008	-0.661719
PA14_01890	core	0.0577862	0.191889
PA14_01890	ESP027	0.534383	0.356436
PA14_01890	ESP046	0.376688	-0.420899
PA14_01890	ESP067	0.0507289	0.805233
PA14_01890	ESP088	0.993743	-0.0033822
PA14_01890	F1864	0.156727	0.81304
PA14_01890	F1959	0.282335	0.368033
PA14_01890	F2006	0.0267683	0.75038
PA14_01890	F2020	0.0155184	0.947083
PA14_01890	F2059	0.19357	0.501218
PA14_01890	F2166	0.995415	-0.0022405
PA14_01890	F2224	0.244903	0.601221
PA14_01890	F2856	0.467745	0.445704
PA14_01890	MHH1605	0.182946	-0.137023
PA14_01890	MHH1656	0.31905	0.267412
PA14_01890	MHH1679	0.771375	0.153731
PA14_01890	MHH1770	0.0233001	0.511454
PA14_01890	MHH1776	0.125619	0.513309
PA14_01890	ZG3023	0.036973	0.620152
PA14_01890	ZG3167	0.634833	0.217554
PA14_01890	ZG8038	0.908152	0.034416
PA14_01890	ZG8510	0.783558	0.191729
PA14_01930	CH2682	0.583171	-0.175527
PA14_01930	CH2706	0.217348	-0.898314
PA14_01930	CH2860	0.122838	-1.1358
PA14_01930	CH4528	0.200604	-0.694102
PA14_01930	CH4591	0.115347	0.323894
PA14_01930	CH4634	0.831228	-0.114155
PA14_01930	core	0.0127568	-0.312281
PA14_01930	ESP027	0.00546746	0.36094
PA14_01930	ESP046	0.120317	-0.988744
PA14_01930	ESP067	0.547227	-0.508885
PA14_01930	ESP088	0.417252	0.155894
PA14_01930	F1864	0.776518	0.101316
PA14_01930	F1959	0.640289	0.246741
PA14_01930	F2006	0.768624	-0.140393
PA14_01930	F2020	0.495224	0.568528
PA14_01930	F2059	0.176818	-0.994859
PA14_01930	F2166	0.0302969	-1.17561
PA14_01930	F2224	0.0953089	0.440135
PA14_01930	F2856	0.517468	-0.524661
PA14_01930	MHH1605	0.97726	0.0280843
PA14_01930	MHH1656	0.653439	0.119709
PA14_01930	MHH1679	0.0694211	-1.42142
PA14_01930	MHH1770	0.0158961	-1.11051
PA14_01930	MHH1776	0.00590081	0.670913
PA14_01930	ZG3023	0.378925	-0.732659
PA14_01930	ZG3167	0.38678	-0.259516
PA14_01930	ZG8038	0.378866	-0.69896
PA14_01930	ZG8510	0.832505	0.126374
PA14_01960	CH2682	0.00172712	1.58829
PA14_01960	CH2706	0.20338	0.592374
PA14_01960	CH2860	3.36091e-05	1.23768
PA14_01960	CH4528	0.433565	0.17932
PA14_01960	CH4591	0.0099422	1.00123
PA14_01960	CH4634	8.96266e-07	0.7111
PA14_01960	core	6.65502e-08	0.829372
PA14_01960	ESP027	0.00493981	0.861408
PA14_01960	ESP046	0.00787175	0.747719
PA14_01960	ESP067	0.708643	-0.364338
PA14_01960	ESP088	0.00265231	0.635853
PA14_01960	F1864	0.467914	0.525853
PA14_01960	F1959	0.0101813	0.42381
PA14_01960	F2006	0.254776	-0.846992
PA14_01960	F2020	0.00110859	1.57572
PA14_01960	F2059	0.00177391	0.966759
PA14_01960	F2166	0.000657228	0.349392
PA14_01960	F2224	0.000361308	0.908522
PA14_01960	F2856	0.132029	0.951788
PA14_01960	MHH1605	0.0219902	1.63723
PA14_01960	MHH1656	0.00436071	0.557897
PA14_01960	MHH1679	0.00318184	0.744592
PA14_01960	MHH1770	3.73726e-07	1.29976
PA14_01960	MHH1776	0.011044	1.01871
PA14_01960	ZG3023	0.000199088	0.903028
PA14_01960	ZG3167	0.0915639	1.66409
PA14_01960	ZG8038	0.0199591	1.15931
PA14_01960	ZG8510	0.00599454	1.36294
PA14_01970	CH2682	0.853848	-0.134861
PA14_01970	CH2706	0.00340223	1.26668
PA14_01970	CH2860	0.0297311	0.811881
PA14_01970	CH4528	0.822341	0.264065
PA14_01970	CH4591	0.0495435	1.76713
PA14_01970	CH4634	0.00250013	1.37505
PA14_01970	core	0.0784655	0.357455
PA14_01970	ESP027	0.00882456	1.76253
PA14_01970	ESP046	0.246571	-1.20838
PA14_01970	ESP067	0.482341	0.580505
PA14_01970	ESP088	0.614787	0.318313
PA14_01970	F1864	0.130975	0.787617
PA14_01970	F1959	0.421417	-0.388625
PA14_01970	F2006	0.655436	-0.199262
PA14_01970	F2020	0.720585	-0.15166
PA14_01970	F2059	0.0502667	-1.53499
PA14_01970	F2166	0.753125	0.113085
PA14_01970	F2224	0.00694081	1.12263
PA14_01970	F2856	0.117891	-0.930301
PA14_01970	MHH1605	0.464799	0.385732
PA14_01970	MHH1656	0.00727302	0.734882
PA14_01970	MHH1679	0.264258	0.823447
PA14_01970	MHH1770	0.000112261	2.30106
PA14_01970	MHH1776	0.448477	0.418132
PA14_01970	ZG3023	0.00824432	0.96081
PA14_01970	ZG3167	0.0184891	-1.69284
PA14_01970	ZG8038	0.315015	-0.913209
PA14_01970	ZG8510	0.362355	1.01188
PA14_01980	CH2682	0.105504	-0.478171
PA14_01980	CH2706	0.660573	0.20279
PA14_01980	CH2860	0.297516	-0.708109
PA14_01980	CH4528	0.172047	-0.648304
PA14_01980	CH4591	0.452736	0.531871
PA14_01980	CH4634	0.893424	0.0640035
PA14_01980	core	0.422167	0.0887751
PA14_01980	ESP027	0.0255949	-0.996874
PA14_01980	ESP046	0.950891	-0.0340759
PA14_01980	ESP067	0.0757523	0.619273
PA14_01980	ESP088	0.496734	0.349269
PA14_01980	F1864	0.134696	1.09292
PA14_01980	F1959	0.791763	-0.155254
PA14_01980	F2006	0.415419	0.429489
PA14_01980	F2020	0.761234	-0.15276
PA14_01980	F2059	0.177319	0.510564
PA14_01980	F2166	0.0842858	1.05428
PA14_01980	F2224	0.605099	-0.209879
PA14_01980	F2856	0.833904	0.0964378
PA14_01980	MHH1605	0.52783	-0.350094
PA14_01980	MHH1656	0.21612	-0.713477
PA14_01980	MHH1679	0.19955	0.383273
PA14_01980	MHH1770	0.0120507	1.16651
PA14_01980	MHH1776	0.598773	-0.442984
PA14_01980	ZG3023	0.735073	-0.135945
PA14_01980	ZG3167	0.192014	0.42577
PA14_01980	ZG8038	0.838909	0.104101
PA14_01980	ZG8510	0.600433	0.392296
PA14_02030	CH2682	0.526993	-0.861972
PA14_02030	CH2706	0.925173	0.0785339
PA14_02030	CH2860	0.294415	0.881724
PA14_02030	CH4528	0.126176	-2.32927
PA14_02030	CH4591	0.0402687	2.99324
PA14_02030	CH4634	0.0967808	1.7396
PA14_02030	core	0.110538	0.385746
PA14_02030	ESP027	0.934245	0.0896872
PA14_02030	ESP046	0.805888	-0.320635
PA14_02030	ESP067	0.0185565	1.54792
PA14_02030	ESP088	0.668778	-0.538476
PA14_02030	F1864	0.772003	0.253776
PA14_02030	F1959	0.0854426	-1.14604
PA14_02030	F2006	0.760445	0.482177
PA14_02030	F2020	0.444898	0.947955
PA14_02030	F2059	0.174671	1.14862
PA14_02030	F2166	0.277175	-1.1604
PA14_02030	F2224	0.0229523	1.2289
PA14_02030	F2856	0.537871	0.574039
PA14_02030	MHH1605	0.520047	-0.769153
PA14_02030	MHH1656	0.651997	-0.316354
PA14_02030	MHH1679	0.655278	-0.244614
PA14_02030	MHH1770	0.110493	1.322
PA14_02030	MHH1776	0.755383	0.216852
PA14_02030	ZG3023	0.120599	2.10159
PA14_02030	ZG3167	0.477488	-0.838299
PA14_02030	ZG8038	0.162526	1.26948
PA14_02030	ZG8510	0.147077	2.06425
PA14_02140	CH2682	0.0475218	0.867656
PA14_02140	CH2706	0.367941	0.119526
PA14_02140	CH2860	0.0179004	1.82212
PA14_02140	CH4528	0.0790194	-0.175882
PA14_02140	CH4591	0.000702854	1.84344
PA14_02140	CH4634	0.0115081	-0.599067
PA14_02140	core	0.00137447	0.549678
PA14_02140	ESP027	0.000807818	1.33221
PA14_02140	ESP046	8.99811e-05	2.03438
PA14_02140	ESP067	0.00155624	1.31055
PA14_02140	ESP088	0.000519944	-0.751429
PA14_02140	F1864	0.0460593	0.643008
PA14_02140	F1959	0.0311322	-0.376355
PA14_02140	F2006	0.0446091	0.367607
PA14_02140	F2020	0.902516	-0.0302907
PA14_02140	F2059	0.765454	-0.110576
PA14_02140	F2166	0.00464333	-0.435573
PA14_02140	F2224	0.956153	0.00427993
PA14_02140	F2856	0.941086	-0.0564743
PA14_02140	MHH1605	0.00433819	1.05468
PA14_02140	MHH1656	0.0290683	0.557389
PA14_02140	MHH1679	0.0278303	0.990926
PA14_02140	MHH1770	0.956231	0.0210105
PA14_02140	MHH1776	0.0226694	0.88514
PA14_02140	ZG3023	0.0349234	0.146659
PA14_02140	ZG3167	0.0208591	1.35647
PA14_02140	ZG8038	0.000496477	1.56946
PA14_02140	ZG8510	0.306298	0.450418
PA14_02190	CH2682	0.683838	-0.25299
PA14_02190	CH2706	0.614422	0.413445
PA14_02190	CH2860	0.221145	-0.971888
PA14_02190	CH4528	0.0746066	1.50738
PA14_02190	CH4591	0.567748	0.505031
PA14_02190	CH4634	0.517547	-0.677567
PA14_02190	core	0.378722	0.162551
PA14_02190	ESP027	0.299245	0.711044
PA14_02190	ESP046	0.947725	-0.0383839
PA14_02190	ESP067	0.894066	-0.14994
PA14_02190	ESP088	0.939461	0.067221
PA14_02190	F1864	0.7805	0.130201
PA14_02190	F1959	0.2527	1.79625
PA14_02190	F2006	0.724111	-0.497715
PA14_02190	F2020	0.457076	-0.623466
PA14_02190	F2059	0.0284555	1.34405
PA14_02190	F2166	0.370153	-1.04421
PA14_02190	F2224	0.87658	0.0929265
PA14_02190	F2856	0.263578	-1.01531
PA14_02190	MHH1605	0.597381	-0.643756
PA14_02190	MHH1656	0.260266	0.864007
PA14_02190	MHH1679	0.551258	0.656953
PA14_02190	MHH1770	0.927233	-0.11871
PA14_02190	MHH1776	0.0352832	2.32162
PA14_02190	ZG3023	0.304716	1.23504
PA14_02190	ZG3167	0.266574	0.832029
PA14_02190	ZG8038	0.184741	-1.05859
PA14_02190	ZG8510	0.559193	-0.995795
PA14_02250	CH2682	0.726647	0.279538
PA14_02250	CH2706	0.683459	0.40647
PA14_02250	CH2860	0.64822	-0.34025
PA14_02250	CH4528	0.719627	0.367663
PA14_02250	CH4591	0.828706	0.148591
PA14_02250	CH4634	0.33192	1.01558
PA14_02250	core	0.0687779	0.443973
PA14_02250	ESP027	0.104675	0.735318
PA14_02250	ESP046	0.444512	-1.09721
PA14_02250	ESP067	0.84313	0.142838
PA14_02250	ESP088	0.0831553	1.70937
PA14_02250	F1864	0.0791635	1.1285
PA14_02250	F1959	0.162133	1.27651
PA14_02250	F2006	0.537276	-0.790753
PA14_02250	F2020	0.0511437	1.19892
PA14_02250	F2059	0.397706	0.546584
PA14_02250	F2166	0.710002	-0.337016
PA14_02250	F2224	0.140521	1.98887
PA14_02250	F2856	0.920331	0.0875611
PA14_02250	MHH1605	0.0754044	1.4525
PA14_02250	MHH1656	0.0633083	-0.970997
PA14_02250	MHH1679	0.136403	1.285
PA14_02250	MHH1770	0.0662775	-0.209714
PA14_02250	MHH1776	0.0198868	-2.35649
PA14_02250	ZG3023	0.000442916	3.70781
PA14_02250	ZG3167	0.0218048	1.82815
PA14_02250	ZG8038	0.405057	-0.556636
PA14_02250	ZG8510	0.52423	-0.659424
PA14_02310	CH2682	0.099	2.37201
PA14_02310	CH2706	0.195146	-0.905519
PA14_02310	CH2860	0.159978	-0.964485
PA14_02310	CH4528	0.00777902	1.81914
PA14_02310	CH4591	0.901714	-0.0901197
PA14_02310	CH4634	0.853374	0.126309
PA14_02310	core	0.36064	0.205905
PA14_02310	ESP027	0.11872	2.17463
PA14_02310	ESP046	0.0544777	2.06125
PA14_02310	ESP067	0.589791	0.565002
PA14_02310	ESP088	0.919941	0.0783254
PA14_02310	F1864	0.378285	0.714277
PA14_02310	F1959	0.00933162	-0.730886
PA14_02310	F2006	0.471864	-0.326525
PA14_02310	F2020	0.440971	-0.689587
PA14_02310	F2059	0.319502	0.827388
PA14_02310	F2166	0.304737	-0.93995
PA14_02310	F2224	0.923403	-0.0553629
PA14_02310	F2856	0.910008	0.0766383
PA14_02310	MHH1605	0.0446076	-0.549428
PA14_02310	MHH1656	0.321555	1.22644
PA14_02310	MHH1679	0.533224	-0.543881
PA14_02310	MHH1770	0.00235926	-2.72833
PA14_02310	MHH1776	0.701826	0.348039
PA14_02310	ZG3023	0.68022	0.460485
PA14_02310	ZG3167	0.546811	0.598215
PA14_02310	ZG8038	0.311965	1.28192
PA14_02310	ZG8510	0.635519	-0.646565
PA14_02700	CH2682	0.944615	0.0822592
PA14_02700	CH2706	0.110757	0.954109
PA14_02700	CH2860	0.467786	-0.412166
PA14_02700	CH4528	0.432087	0.474965
PA14_02700	CH4591	0.138073	1.51612
PA14_02700	CH4634	0.463975	-0.395441
PA14_02700	core	0.00534368	0.599882
PA14_02700	ESP027	0.955977	-0.054662
PA14_02700	ESP046	0.0798848	0.986106
PA14_02700	ESP067	0.715174	0.272388
PA14_02700	ESP088	0.931884	0.0468873
PA14_02700	F1864	0.671786	0.292596
PA14_02700	F1959	0.740571	0.190489
PA14_02700	F2006	0.488223	0.743807
PA14_02700	F2020	0.189554	1.1236
PA14_02700	F2059	0.0197422	2.18605
PA14_02700	F2166	0.596904	-0.757961
PA14_02700	F2224	0.00656459	2.00167
PA14_02700	F2856	0.99976	0.000261992
PA14_02700	MHH1605	0.237207	1.16397
PA14_02700	MHH1656	0.598161	0.323955
PA14_02700	MHH1679	0.693501	-0.152422
PA14_02700	MHH1770	0.623659	0.417872
PA14_02700	MHH1776	0.724582	0.28175
PA14_02700	ZG3023	0.794317	-0.238627
PA14_02700	ZG3167	0.00139211	4.22448
PA14_02700	ZG8038	0.287461	1.12274
PA14_02700	ZG8510	0.837151	-0.197991
PA14_02870	CH2682	0.311294	0.428745
PA14_02870	CH2706	0.252636	1.03921
PA14_02870	CH2860	0.0507968	1.62332
PA14_02870	CH4528	0.590975	0.52928
PA14_02870	CH4591	0.907956	0.10185
PA14_02870	CH4634	0.116599	-1.10239
PA14_02870	core	0.000955675	0.718048
PA14_02870	ESP027	0.248243	1.09205
PA14_02870	ESP046	0.957678	-0.0381023
PA14_02870	ESP067	0.247388	0.61596
PA14_02870	ESP088	0.0185572	1.54514
PA14_02870	F1864	0.135644	1.67984
PA14_02870	F1959	0.0630567	0.453021
PA14_02870	F2006	0.0823124	0.945582
PA14_02870	F2020	0.0783301	0.964268
PA14_02870	F2059	0.483813	-0.413822
PA14_02870	F2166	0.636812	0.259312
PA14_02870	F2224	0.00248108	2.83776
PA14_02870	F2856	0.013118	2.44439
PA14_02870	MHH1605	0.627678	0.312208
PA14_02870	MHH1656	0.129828	0.772365
PA14_02870	MHH1679	0.121937	-1.19218
PA14_02870	MHH1770	0.00535364	2.54343
PA14_02870	MHH1776	0.269797	-0.399037
PA14_02870	ZG3023	0.55706	0.779614
PA14_02870	ZG3167	0.556549	0.50925
PA14_02870	ZG8038	0.627801	-0.298136
PA14_02870	ZG8510	0.0428499	1.35437
PA14_03090	CH2682	0.00876662	1.41184
PA14_03090	CH2706	0.850873	0.0717019
PA14_03090	CH2860	0.391983	0.51138
PA14_03090	CH4528	0.752383	0.249707
PA14_03090	CH4591	0.102964	1.85616
PA14_03090	CH4634	0.0013863	1.65152
PA14_03090	core	1.48319e-06	0.959198
PA14_03090	ESP027	0.00510751	1.40815
PA14_03090	ESP046	0.0582014	1.61318
PA14_03090	ESP067	0.00577578	1.64254
PA14_03090	ESP088	0.00451803	0.76825
PA14_03090	F1864	0.00449617	2.39467
PA14_03090	F1959	0.0140647	0.464949
PA14_03090	F2006	0.00483206	1.39505
PA14_03090	F2020	0.267437	-0.502551
PA14_03090	F2059	0.0016793	1.88735
PA14_03090	F2166	0.00204715	1.16873
PA14_03090	F2224	0.00541782	1.92085
PA14_03090	F2856	0.00026099	1.32869
PA14_03090	MHH1605	0.549248	0.434216
PA14_03090	MHH1656	0.275967	0.187662
PA14_03090	MHH1679	0.000133361	1.87875
PA14_03090	MHH1770	0.16694	0.658499
PA14_03090	MHH1776	0.926617	-0.0157202
PA14_03090	ZG3023	0.051354	-0.808434
PA14_03090	ZG3167	0.149576	0.923715
PA14_03090	ZG8038	0.000391459	0.907706
PA14_03090	ZG8510	0.63856	0.489786
PA14_03430	CH2682	0.0155303	0.281459
PA14_03430	CH2706	0.0166823	-0.135836
PA14_03430	CH2860	1.85783e-05	0.605218
PA14_03430	CH4528	0.00305598	-0.344637
PA14_03430	CH4591	1.26766e-05	0.669302
PA14_03430	CH4634	0.00727479	0.251138
PA14_03430	core	0.155703	0.151765
PA14_03430	ESP027	0.110531	-0.0904661
PA14_03430	ESP046	0.000218938	0.565454
PA14_03430	ESP067	0.570375	-0.154602
PA14_03430	ESP088	0.00355972	0.165542
PA14_03430	F1864	0.912327	0.01609
PA14_03430	F1959	0.0140055	0.38984
PA14_03430	F2006	0.33059	-0.209309
PA14_03430	F2020	8.43306e-05	1.46062
PA14_03430	F2059	0.001439	-1.03542
PA14_03430	F2166	0.0110067	-0.189783
PA14_03430	F2224	0.000648008	0.31759
PA14_03430	F2856	7.81438e-05	-0.525046
PA14_03430	MHH1605	0.00019277	1.33316
PA14_03430	MHH1656	0.00113886	0.525801
PA14_03430	MHH1679	0.00646582	0.0929365
PA14_03430	MHH1770	0.0758273	0.111598
PA14_03430	MHH1776	0.622007	-0.0810992
PA14_03430	ZG3023	0.00448271	0.323363
PA14_03430	ZG3167	0.00200196	-0.668606
PA14_03430	ZG8038	0.400493	-0.0848725
PA14_03430	ZG8510	0.503142	0.508221
PA14_03650	CH2682	0.382285	0.683522
PA14_03650	CH2706	0.0111544	1.39808
PA14_03650	CH2860	0.138501	-1.0183
PA14_03650	CH4528	0.598887	0.263183
PA14_03650	CH4591	0.599906	0.243532
PA14_03650	CH4634	0.00162412	-1.28054
PA14_03650	core	0.521409	-0.0940418
PA14_03650	ESP027	0.128383	1.01025
PA14_03650	ESP046	0.0313432	-0.955951
PA14_03650	ESP067	0.935938	-0.0436011
PA14_03650	ESP088	0.656183	0.126516
PA14_03650	F1864	0.421843	-0.272327
PA14_03650	F1959	0.110637	-0.349388
PA14_03650	F2006	0.403592	-0.495838
PA14_03650	F2020	0.818048	-0.0945841
PA14_03650	F2059	0.171887	0.758636
PA14_03650	F2166	0.0827029	-1.30732
PA14_03650	F2224	0.198534	0.174518
PA14_03650	F2856	0.4755	0.130406
PA14_03650	MHH1605	0.529291	-0.163447
PA14_03650	MHH1656	0.0476978	0.368399
PA14_03650	MHH1679	0.0618631	-0.629754
PA14_03650	MHH1770	0.00038713	0.959436
PA14_03650	MHH1776	0.0692676	0.917826
PA14_03650	ZG3023	0.501904	-0.34362
PA14_03650	ZG3167	0.217647	-0.732495
PA14_03650	ZG8038	0.0486321	-0.614457
PA14_03650	ZG8510	0.275768	-1.27181
PA14_03800	CH2682	0.722739	0.0957275
PA14_03800	CH2706	2.95463e-05	1.63496
PA14_03800	CH2860	0.0114476	1.15939
PA14_03800	CH4528	0.00597562	1.00194
PA14_03800	CH4591	0.89562	-0.0168553
PA14_03800	CH4634	0.0791573	0.587851
PA14_03800	core	1.48798e-09	0.940607
PA14_03800	ESP027	0.000206132	1.23415
PA14_03800	ESP046	0.0031872	0.810493
PA14_03800	ESP067	0.000287296	1.48732
PA14_03800	ESP088	0.02721	0.375801
PA14_03800	F1864	7.33676e-05	1.70402
PA14_03800	F1959	0.0104146	0.974067
PA14_03800	F2006	0.00080217	1.89664
PA14_03800	F2020	0.130211	0.219793
PA14_03800	F2059	0.00672098	0.591947
PA14_03800	F2166	0.000126235	1.83891
PA14_03800	F2224	1.41792e-05	0.747356
PA14_03800	F2856	0.0028239	0.842258
PA14_03800	MHH1605	1.55182e-07	1.36693
PA14_03800	MHH1656	0.00568779	0.884168
PA14_03800	MHH1679	0.313637	0.0656081
PA14_03800	MHH1770	0.000149673	0.952155
PA14_03800	MHH1776	5.32457e-05	1.21742
PA14_03800	ZG3023	0.039725	0.681799
PA14_03800	ZG3167	0.00382526	0.775841
PA14_03800	ZG8038	0.00101546	0.734218
PA14_03800	ZG8510	0.0505437	1.5325
PA14_03830	CH2682	0.0253885	-1.4142
PA14_03830	CH2706	0.00897758	-1.52382
PA14_03830	CH2860	0.0466241	-1.19976
PA14_03830	CH4528	0.226241	-0.771856
PA14_03830	CH4591	0.0179875	-1.2054
PA14_03830	CH4634	0.455838	-1.12308
PA14_03830	core	2.91106e-08	-1.16859
PA14_03830	ESP027	0.597197	-0.168922
PA14_03830	ESP046	0.00637339	-0.92221
PA14_03830	ESP067	0.120096	-1.50057
PA14_03830	ESP088	0.0128009	-1.81896
PA14_03830	F1864	0.89509	-0.0948386
PA14_03830	F1959	0.0198394	-1.07136
PA14_03830	F2006	0.0140043	-1.66091
PA14_03830	F2020	0.0304703	-1.17034
PA14_03830	F2059	0.0535334	-1.36679
PA14_03830	F2166	0.303945	0.698306
PA14_03830	F2224	0.982604	-0.0175198
PA14_03830	F2856	0.05061	-1.57841
PA14_03830	MHH1605	0.0326462	-1.82573
PA14_03830	MHH1656	0.0230944	-1.5762
PA14_03830	MHH1679	0.112282	-0.786314
PA14_03830	MHH1770	0.067823	-2.37664
PA14_03830	MHH1776	0.0705338	-1.05592
PA14_03830	ZG3023	0.00280154	-2.43107
PA14_03830	ZG3167	1.65778e-05	-2.5849
PA14_03830	ZG8038	0.00136805	-1.10845
PA14_03830	ZG8510	0.893853	0.103913
PA14_03855	CH2682	0.283956	-1.11273
PA14_03855	CH2706	0.00143166	0.697946
PA14_03855	CH2860	0.0152467	-0.587959
PA14_03855	CH4528	0.181672	0.672852
PA14_03855	CH4591	0.824551	-0.0411585
PA14_03855	CH4634	0.0305445	-0.371658
PA14_03855	core	0.150562	-0.226351
PA14_03855	ESP027	0.0699007	-1.58803
PA14_03855	ESP046	0.173372	-0.396152
PA14_03855	ESP067	0.161797	-0.779358
PA14_03855	ESP088	0.243795	-0.111661
PA14_03855	F1864	0.907998	-0.134418
PA14_03855	F1959	0.823645	-0.0422232
PA14_03855	F2006	0.19749	0.667626
PA14_03855	F2020	0.574625	0.0561355
PA14_03855	F2059	0.0165667	0.993252
PA14_03855	F2166	0.0196188	-0.414889
PA14_03855	F2224	0.0357682	-0.458602
PA14_03855	F2856	1.59779e-05	0.880756
PA14_03855	MHH1605	0.0105314	0.786672
PA14_03855	MHH1656	0.00101736	-0.598179
PA14_03855	MHH1679	0.000118196	-1.1481
PA14_03855	MHH1770	7.34265e-07	-1.00377
PA14_03855	MHH1776	0.611392	-0.162213
PA14_03855	ZG3023	0.37808	-0.157532
PA14_03855	ZG3167	0.209218	0.302086
PA14_03855	ZG8038	0.0718331	-2.37799
PA14_03855	ZG8510	0.80121	0.317815
PA14_03880	CH2682	0.648322	-0.202549
PA14_03880	CH2706	0.196064	0.253044
PA14_03880	CH2860	0.312845	0.148081
PA14_03880	CH4528	0.000225633	-1.48232
PA14_03880	CH4591	0.00205789	0.837638
PA14_03880	CH4634	0.0230415	0.448465
PA14_03880	core	0.711047	0.0470714
PA14_03880	ESP027	0.0149502	0.387718
PA14_03880	ESP046	0.00386416	-0.581511
PA14_03880	ESP067	0.0287527	-0.957691
PA14_03880	ESP088	0.438876	-0.157964
PA14_03880	F1864	0.287085	-0.332774
PA14_03880	F1959	0.0581432	0.571354
PA14_03880	F2006	0.215494	-0.743305
PA14_03880	F2020	0.00013373	1.10031
PA14_03880	F2059	0.0441029	-0.492205
PA14_03880	F2166	0.000282117	-0.954466
PA14_03880	F2224	0.00755079	0.282467
PA14_03880	F2856	0.0157064	0.299828
PA14_03880	MHH1605	0.0955325	1.06683
PA14_03880	MHH1656	0.0989537	0.457728
PA14_03880	MHH1679	0.769316	-0.058524
PA14_03880	MHH1770	0.913582	0.0388177
PA14_03880	MHH1776	4.44901e-05	1.21277
PA14_03880	ZG3023	0.649987	0.27108
PA14_03880	ZG3167	0.416286	-0.128359
PA14_03880	ZG8038	0.422109	-0.171139
PA14_03880	ZG8510	0.656316	0.15761
PA14_03900	CH2682	0.902023	-0.0628203
PA14_03900	CH2706	0.281045	0.284199
PA14_03900	CH2860	0.154844	-0.787512
PA14_03900	CH4528	0.0987014	-0.58574
PA14_03900	CH4591	0.0250888	-0.94119
PA14_03900	CH4634	0.447557	0.555989
PA14_03900	core	0.756113	-0.0326602
PA14_03900	ESP027	0.486974	0.26959
PA14_03900	ESP046	0.329469	0.683366
PA14_03900	ESP067	0.441496	0.348045
PA14_03900	ESP088	0.251413	-0.711699
PA14_03900	F1864	0.338198	-0.800475
PA14_03900	F1959	0.874852	0.024669
PA14_03900	F2006	0.0585801	-0.808782
PA14_03900	F2020	0.10051	0.556587
PA14_03900	F2059	0.0915016	0.727986
PA14_03900	F2166	0.099822	-0.861584
PA14_03900	F2224	0.252699	0.474658
PA14_03900	F2856	0.0441332	-0.398824
PA14_03900	MHH1605	0.554665	-0.130687
PA14_03900	MHH1656	0.17431	0.401887
PA14_03900	MHH1679	0.727744	-0.122115
PA14_03900	MHH1770	0.393832	0.317826
PA14_03900	MHH1776	0.312202	-0.145688
PA14_03900	ZG3023	0.736236	-0.0382364
PA14_03900	ZG3167	0.276951	0.310119
PA14_03900	ZG8038	0.723892	-0.160914
PA14_03900	ZG8510	0.284302	0.719517
PA14_03930	CH2682	0.000441184	1.85148
PA14_03930	CH2706	0.0100632	0.722074
PA14_03930	CH2860	0.0137763	0.237669
PA14_03930	CH4528	0.811573	-0.0632942
PA14_03930	CH4591	1.70599e-05	2.08482
PA14_03930	CH4634	0.000245052	0.76803
PA14_03930	core	0.000855572	0.739866
PA14_03930	ESP027	0.0494982	-0.698168
PA14_03930	ESP046	0.0174584	1.12811
PA14_03930	ESP067	0.00041337	0.844279
PA14_03930	ESP088	0.00994159	0.228414
PA14_03930	F1864	0.000266016	1.94998
PA14_03930	F1959	2.22466e-05	-0.866002
PA14_03930	F2006	0.000898084	0.970463
PA14_03930	F2020	0.0726372	-0.27908
PA14_03930	F2059	0.203438	-0.187714
PA14_03930	F2166	7.99976e-06	1.08221
PA14_03930	F2224	0.0112664	3.35239
PA14_03930	F2856	0.0857212	0.163431
PA14_03930	MHH1605	0.309363	0.160843
PA14_03930	MHH1656	0.00174565	0.803737
PA14_03930	MHH1679	0.00254415	0.739234
PA14_03930	MHH1770	1.4507e-06	0.948432
PA14_03930	MHH1776	0.000717748	-1.40999
PA14_03930	ZG3023	0.00254556	1.63367
PA14_03930	ZG3167	0.000694532	1.81239
PA14_03930	ZG8038	0.023178	0.621514
PA14_03930	ZG8510	0.0256853	1.37748
PA14_03980	CH2682	0.577303	-0.19232
PA14_03980	CH2706	0.0102189	0.706897
PA14_03980	CH2860	0.240101	0.416974
PA14_03980	CH4528	0.0215075	1.0984
PA14_03980	CH4591	0.145451	0.514676
PA14_03980	CH4634	0.12607	0.331765
PA14_03980	core	0.000147592	0.463753
PA14_03980	ESP027	0.0197596	0.8616
PA14_03980	ESP046	0.0338635	0.382424
PA14_03980	ESP067	0.0239383	1.10879
PA14_03980	ESP088	0.0271352	1.00311
PA14_03980	F1864	0.0263084	0.891835
PA14_03980	F1959	0.289232	-0.257146
PA14_03980	F2006	0.215564	0.573025
PA14_03980	F2020	0.0760113	0.38391
PA14_03980	F2059	0.0367905	-0.341852
PA14_03980	F2166	0.0100545	1.46844
PA14_03980	F2224	0.919785	-0.0598092
PA14_03980	F2856	0.363094	-0.592267
PA14_03980	MHH1605	0.00211087	0.717415
PA14_03980	MHH1656	0.0802496	0.439937
PA14_03980	MHH1679	0.14952	1.4685
PA14_03980	MHH1770	0.204505	0.558679
PA14_03980	MHH1776	0.220588	0.456646
PA14_03980	ZG3023	0.0756534	0.488617
PA14_03980	ZG3167	0.0227163	0.564334
PA14_03980	ZG8038	0.00941365	-0.363514
PA14_03980	ZG8510	0.860005	-0.107732
PA14_04030	CH2682	0.24884	-0.66626
PA14_04030	CH2706	0.285671	-0.547742
PA14_04030	CH2860	0.00701384	0.71016
PA14_04030	CH4528	0.869188	-0.0585426
PA14_04030	CH4591	0.139755	-0.511414
PA14_04030	CH4634	0.72304	-0.129823
PA14_04030	core	0.889858	-0.0154645
PA14_04030	ESP027	0.575536	-0.500483
PA14_04030	ESP046	0.639275	0.545873
PA14_04030	ESP067	0.837356	0.147723
PA14_04030	ESP088	0.438208	-0.53002
PA14_04030	F1864	0.630861	0.475412
PA14_04030	F1959	0.374268	-0.158101
PA14_04030	F2006	0.23026	-0.608377
PA14_04030	F2020	0.747468	0.179149
PA14_04030	F2059	0.14402	1.14981
PA14_04030	F2166	0.466137	0.341975
PA14_04030	F2224	0.154875	1.42557
PA14_04030	F2856	0.015755	0.583783
PA14_04030	MHH1605	0.919471	0.0367929
PA14_04030	MHH1656	0.149018	0.303064
PA14_04030	MHH1679	0.653224	-0.148553
PA14_04030	MHH1770	0.332047	-0.708185
PA14_04030	MHH1776	0.376074	-0.680497
PA14_04030	ZG3023	0.881323	0.107263
PA14_04030	ZG3167	0.234844	-0.747077
PA14_04030	ZG8038	0.604887	-0.179281
PA14_04030	ZG8510	0.643427	-0.249757
PA14_04110	CH2682	0.00176219	-0.71561
PA14_04110	CH2706	1.31449e-06	-1.30621
PA14_04110	CH2860	9.34439e-09	-1.16016
PA14_04110	CH4528	8.87063e-05	-1.17299
PA14_04110	CH4591	0.00516576	-0.971508
PA14_04110	CH4634	0.000132466	-1.08007
PA14_04110	core	5.1157e-09	-0.912849
PA14_04110	ESP027	7.11254e-05	-0.533145
PA14_04110	ESP046	8.49238e-05	-0.883726
PA14_04110	ESP067	0.008198	-2.19138
PA14_04110	ESP088	1.88319e-06	-1.0372
PA14_04110	F1864	0.000350914	-1.46918
PA14_04110	F1959	4.47049e-05	-0.686727
PA14_04110	F2006	0.0239609	-1.25801
PA14_04110	F2020	5.13756e-05	-0.676566
PA14_04110	F2059	0.012346	-0.309753
PA14_04110	F2166	1.17465e-05	-1.27418
PA14_04110	F2224	6.45169e-07	-1.08444
PA14_04110	F2856	0.00684761	-0.338076
PA14_04110	MHH1605	0.526886	-0.0452733
PA14_04110	MHH1656	0.000497403	-0.875583
PA14_04110	MHH1679	2.11394e-06	-1.14168
PA14_04110	MHH1770	1.39803e-05	-1.64914
PA14_04110	MHH1776	0.0230549	0.22503
PA14_04110	ZG3023	2.7249e-06	-1.17606
PA14_04110	ZG3167	0.000113223	0.384704
PA14_04110	ZG8038	0.000565675	-1.02968
PA14_04110	ZG8510	0.205393	-1.19029
PA14_04140	CH2682	2.92587e-05	-1.14677
PA14_04140	CH2706	1.11522e-05	-1.11582
PA14_04140	CH2860	0.0855194	-0.376304
PA14_04140	CH4528	0.000273452	-0.770533
PA14_04140	CH4591	0.00202154	-1.02546
PA14_04140	CH4634	0.0206565	-0.657057
PA14_04140	core	2.0938e-10	-0.716967
PA14_04140	ESP027	0.00347488	-0.710552
PA14_04140	ESP046	0.110431	-0.301185
PA14_04140	ESP067	0.00425822	-0.898269
PA14_04140	ESP088	0.000198055	-0.917351
PA14_04140	F1864	0.000300071	-0.311715
PA14_04140	F1959	0.000240221	-0.502881
PA14_04140	F2006	0.00418911	-1.07323
PA14_04140	F2020	0.000539863	-0.728854
PA14_04140	F2059	0.0236289	-0.959566
PA14_04140	F2166	8.80946e-05	-0.85048
PA14_04140	F2224	0.00387875	-0.801745
PA14_04140	F2856	0.00116823	-0.720428
PA14_04140	MHH1605	0.863739	-0.0155562
PA14_04140	MHH1656	0.0722567	-0.167617
PA14_04140	MHH1679	5.86151e-06	-1.2067
PA14_04140	MHH1770	0.000430083	-0.364129
PA14_04140	MHH1776	0.00608747	-1.58114
PA14_04140	ZG3023	0.000544144	-0.922591
PA14_04140	ZG3167	0.724019	-0.101244
PA14_04140	ZG8038	0.00725417	-0.607886
PA14_04140	ZG8510	0.267759	-0.523026
PA14_04160	CH2682	0.431131	0.602065
PA14_04160	CH2706	0.174628	-0.898099
PA14_04160	CH2860	0.0701286	-1.61063
PA14_04160	CH4528	0.342057	0.383634
PA14_04160	CH4591	0.403445	0.559453
PA14_04160	CH4634	0.151053	-0.534657
PA14_04160	core	0.000174439	-0.533199
PA14_04160	ESP027	0.36482	-0.748498
PA14_04160	ESP046	0.0547043	-1.59296
PA14_04160	ESP067	0.965092	0.0257485
PA14_04160	ESP088	0.106327	-1.59327
PA14_04160	F1864	0.105486	-0.581558
PA14_04160	F1959	0.555335	-0.46296
PA14_04160	F2006	0.74714	-0.234655
PA14_04160	F2020	0.133681	-0.946624
PA14_04160	F2059	0.17281	0.491114
PA14_04160	F2166	0.00134545	-0.587945
PA14_04160	F2224	0.237697	-0.167508
PA14_04160	F2856	0.199611	-0.809997
PA14_04160	MHH1605	0.119985	-1.29233
PA14_04160	MHH1656	0.52966	-0.189363
PA14_04160	MHH1679	0.576321	-0.274429
PA14_04160	MHH1770	0.161291	-1.0088
PA14_04160	MHH1776	0.125772	-1.09806
PA14_04160	ZG3023	0.001254	-0.783473
PA14_04160	ZG3167	0.763241	-0.0569145
PA14_04160	ZG8038	0.480023	-0.305655
PA14_04160	ZG8510	0.142356	-0.68
PA14_04320	CH2682	0.0854209	-1.93028
PA14_04320	CH2706	0.0474907	-1.85533
PA14_04320	CH2860	0.7119	-0.0497774
PA14_04320	CH4528	0.0183655	-0.872189
PA14_04320	CH4591	0.000333711	-0.948248
PA14_04320	CH4634	0.0710201	-0.305454
PA14_04320	core	6.76584e-07	-0.884328
PA14_04320	ESP027	0.000358624	-0.940772
PA14_04320	ESP046	0.257503	-0.136322
PA14_04320	ESP067	0.000214737	-1.71193
PA14_04320	ESP088	0.17151	-1.0337
PA14_04320	F1864	0.0445494	-2.03615
PA14_04320	F1959	0.283997	0.137514
PA14_04320	F2006	0.00028317	-1.06296
PA14_04320	F2020	9.7962e-08	-0.942311
PA14_04320	F2059	0.00856836	-2.47538
PA14_04320	F2166	0.0601504	-1.61764
PA14_04320	F2224	5.99989e-05	-0.634048
PA14_04320	F2856	0.0106924	-0.598968
PA14_04320	MHH1605	0.0188622	-0.224123
PA14_04320	MHH1656	9.80028e-05	-0.82312
PA14_04320	MHH1679	0.00335269	-0.647781
PA14_04320	MHH1770	0.460611	0.0615774
PA14_04320	MHH1776	0.31947	-1.47427
PA14_04320	ZG3023	0.0311859	-0.256252
PA14_04320	ZG3167	0.0935234	-0.935332
PA14_04320	ZG8038	0.0284169	-0.553317
PA14_04320	ZG8510	0.986605	-0.0103024
PA14_04350	CH2682	0.944481	0.0692706
PA14_04350	CH2706	0.163736	-0.300552
PA14_04350	CH2860	0.157313	1.17971
PA14_04350	CH4528	0.607735	0.326572
PA14_04350	CH4591	0.059922	2.06381
PA14_04350	CH4634	0.612532	0.133291
PA14_04350	core	0.000619878	0.693143
PA14_04350	ESP027	0.695263	0.508935
PA14_04350	ESP046	0.244235	1.61108
PA14_04350	ESP067	0.000147085	1.52049
PA14_04350	ESP088	0.472686	0.571211
PA14_04350	F1864	0.00490463	1.54232
PA14_04350	F1959	0.0460688	-0.986756
PA14_04350	F2006	0.150463	1.04585
PA14_04350	F2020	0.28987	-0.245595
PA14_04350	F2059	0.207443	-0.613365
PA14_04350	F2166	0.0133149	2.305
PA14_04350	F2224	0.0715534	1.48001
PA14_04350	F2856	0.0731076	1.61093
PA14_04350	MHH1605	0.601819	0.211225
PA14_04350	MHH1656	0.365787	0.499069
PA14_04350	MHH1679	0.548471	-0.489572
PA14_04350	MHH1770	0.0260279	1.9821
PA14_04350	MHH1776	0.18908	1.11846
PA14_04350	ZG3023	4.17604e-05	1.78025
PA14_04350	ZG3167	0.759118	-0.0920447
PA14_04350	ZG8038	0.909577	-0.0694286
PA14_04350	ZG8510	0.945829	-0.0474061
PA14_04410	CH2682	0.356115	-0.270658
PA14_04410	CH2706	0.00166689	0.379023
PA14_04410	CH2860	0.510574	0.137763
PA14_04410	CH4528	0.219782	-0.090133
PA14_04410	CH4591	0.133601	0.487791
PA14_04410	CH4634	0.420011	0.108953
PA14_04410	core	0.00709328	0.244571
PA14_04410	ESP027	0.0604284	0.113536
PA14_04410	ESP046	0.104259	0.388057
PA14_04410	ESP067	0.45257	-0.138795
PA14_04410	ESP088	0.645989	0.0502632
PA14_04410	F1864	0.00676334	0.574712
PA14_04410	F1959	0.00137408	0.963739
PA14_04410	F2006	0.37144	0.187122
PA14_04410	F2020	0.0467923	0.586492
PA14_04410	F2059	0.0584177	0.35597
PA14_04410	F2166	0.0305922	-0.599115
PA14_04410	F2224	0.216021	0.194616
PA14_04410	F2856	0.00136317	0.927309
PA14_04410	MHH1605	0.0134285	0.43495
PA14_04410	MHH1656	0.841249	-0.0176089
PA14_04410	MHH1679	0.0229621	0.285186
PA14_04410	MHH1770	0.0266481	-0.36531
PA14_04410	MHH1776	0.0147423	1.15811
PA14_04410	ZG3023	0.000665359	0.75101
PA14_04410	ZG3167	0.423258	-0.559971
PA14_04410	ZG8038	0.609513	0.122547
PA14_04410	ZG8510	0.141052	0.437873
PA14_04510	CH2682	0.635854	0.250641
PA14_04510	CH2706	0.371	0.322823
PA14_04510	CH2860	0.820211	-0.158919
PA14_04510	CH4528	0.686653	0.269803
PA14_04510	CH4591	0.4868	0.523125
PA14_04510	CH4634	0.43944	-0.204599
PA14_04510	core	0.172844	0.134121
PA14_04510	ESP027	0.557629	-0.26627
PA14_04510	ESP046	0.882969	0.141802
PA14_04510	ESP067	0.361769	0.511885
PA14_04510	ESP088	0.637742	-0.230226
PA14_04510	F1864	0.0806573	0.748276
PA14_04510	F1959	0.449117	0.67738
PA14_04510	F2006	0.954761	-0.0370566
PA14_04510	F2020	0.907382	-0.037038
PA14_04510	F2059	0.176053	0.881625
PA14_04510	F2166	0.166071	0.520999
PA14_04510	F2224	0.213743	0.993239
PA14_04510	F2856	0.0169775	-1.24
PA14_04510	MHH1605	0.70044	0.166802
PA14_04510	MHH1656	0.795239	-0.142876
PA14_04510	MHH1679	0.215384	-0.589782
PA14_04510	MHH1770	0.149561	0.579558
PA14_04510	MHH1776	0.387248	0.673973
PA14_04510	ZG3023	0.772626	-0.155047
PA14_04510	ZG3167	0.901951	-0.109932
PA14_04510	ZG8038	0.714609	-0.229638
PA14_04510	ZG8510	0.821851	-0.239279
PA14_04670	CH2682	0.174123	0.571065
PA14_04670	CH2706	0.323681	-0.770358
PA14_04670	CH2860	0.177672	0.395841
PA14_04670	CH4528	0.492214	0.434777
PA14_04670	CH4591	0.735429	-0.166137
PA14_04670	CH4634	0.0604832	-1.81006
PA14_04670	core	0.157512	-0.210351
PA14_04670	ESP027	0.0953058	0.691292
PA14_04670	ESP046	0.324499	-0.312029
PA14_04670	ESP067	0.546181	-0.676934
PA14_04670	ESP088	0.834536	-0.109777
PA14_04670	F1864	0.847934	-0.0695262
PA14_04670	F1959	0.211084	0.580903
PA14_04670	F2006	0.712428	0.122495
PA14_04670	F2020	0.0667369	-1.01769
PA14_04670	F2059	0.77268	0.137542
PA14_04670	F2166	0.00249559	-1.86022
PA14_04670	F2224	0.988483	0.00857274
PA14_04670	F2856	0.000405322	0.935109
PA14_04670	MHH1605	0.265985	0.829733
PA14_04670	MHH1656	0.0886349	0.265589
PA14_04670	MHH1679	0.0402491	-1.44037
PA14_04670	MHH1770	0.721904	0.15254
PA14_04670	MHH1776	0.740014	-0.329375
PA14_04670	ZG3023	0.53541	-0.212781
PA14_04670	ZG3167	0.0740413	-0.868505
PA14_04670	ZG8038	0.423987	-0.411599
PA14_04670	ZG8510	0.322291	-0.749572
PA14_04890	CH2682	0.0102943	-0.771115
PA14_04890	CH2706	0.000161194	-0.7445
PA14_04890	CH2860	0.779181	-0.050698
PA14_04890	CH4528	0.19858	-0.305612
PA14_04890	CH4591	0.00500865	-0.826038
PA14_04890	CH4634	0.145999	-0.251244
PA14_04890	core	4.54916e-06	-0.379931
PA14_04890	ESP027	0.00229497	-0.707458
PA14_04890	ESP046	0.297834	0.246287
PA14_04890	ESP067	0.659819	-0.118243
PA14_04890	ESP088	0.000681749	-0.673778
PA14_04890	F1864	0.0320722	-0.327848
PA14_04890	F1959	1.54917e-05	-0.564234
PA14_04890	F2006	0.977725	0.00614577
PA14_04890	F2020	0.00110023	-0.580385
PA14_04890	F2059	0.00385121	-0.865541
PA14_04890	F2166	0.340526	-0.105771
PA14_04890	F2224	0.0289385	-0.793282
PA14_04890	F2856	0.00411019	-0.965363
PA14_04890	MHH1605	0.153866	-0.308178
PA14_04890	MHH1656	0.1144	-0.608004
PA14_04890	MHH1679	0.67036	-0.0659657
PA14_04890	MHH1770	0.291095	-0.31055
PA14_04890	MHH1776	0.138676	-0.381946
PA14_04890	ZG3023	0.76029	-0.0558109
PA14_04890	ZG3167	0.572612	-0.212366
PA14_04890	ZG8038	0.129741	0.244036
PA14_04890	ZG8510	0.585272	-0.160671
PA14_04900	CH2682	0.0815576	-0.295321
PA14_04900	CH2706	0.00289924	-0.789431
PA14_04900	CH2860	1.66235e-06	-0.743315
PA14_04900	CH4528	0.0240118	-0.686677
PA14_04900	CH4591	0.13727	-0.495553
PA14_04900	CH4634	0.346628	-0.440406
PA14_04900	core	3.22642e-05	-0.379673
PA14_04900	ESP027	0.178654	0.120685
PA14_04900	ESP046	0.0235416	-1.2226
PA14_04900	ESP067	0.00997405	-0.712935
PA14_04900	ESP088	0.268925	-0.399938
PA14_04900	F1864	0.521142	-0.208851
PA14_04900	F1959	0.423079	0.392406
PA14_04900	F2006	0.173679	-0.395581
PA14_04900	F2020	0.997804	0.00182977
PA14_04900	F2059	0.050682	-0.317535
PA14_04900	F2166	0.876732	-0.0589199
PA14_04900	F2224	0.809997	-0.0574175
PA14_04900	F2856	0.051732	0.250797
PA14_04900	MHH1605	0.816292	0.0200163
PA14_04900	MHH1656	0.197973	-0.417948
PA14_04900	MHH1679	0.00125204	-0.720735
PA14_04900	MHH1770	0.0356783	-0.878856
PA14_04900	MHH1776	0.871316	-0.0174688
PA14_04900	ZG3023	0.000175321	-0.566556
PA14_04900	ZG3167	0.0271595	-0.334445
PA14_04900	ZG8038	0.00319689	-1.04082
PA14_04900	ZG8510	0.638146	-0.235601
PA14_04910	CH2682	0.46638	0.294467
PA14_04910	CH2706	0.802299	-0.111909
PA14_04910	CH2860	0.0958622	0.69663
PA14_04910	CH4528	0.883528	-0.117807
PA14_04910	CH4591	0.5218	0.343313
PA14_04910	CH4634	0.556033	-0.350925
PA14_04910	core	0.0134152	0.241856
PA14_04910	ESP027	0.085855	0.867262
PA14_04910	ESP046	0.732405	0.359879
PA14_04910	ESP067	0.688114	-0.159006
PA14_04910	ESP088	0.569736	0.245026
PA14_04910	F1864	0.568433	0.311306
PA14_04910	F1959	0.24268	-0.381005
PA14_04910	F2006	0.576106	0.143757
PA14_04910	F2020	0.402964	-0.0618368
PA14_04910	F2059	0.356902	-0.373448
PA14_04910	F2166	0.610762	-0.414229
PA14_04910	F2224	0.125679	1.32208
PA14_04910	F2856	0.0017876	1.34086
PA14_04910	MHH1605	0.0306874	0.261083
PA14_04910	MHH1656	0.205333	0.760407
PA14_04910	MHH1679	0.294286	0.314217
PA14_04910	MHH1770	0.911027	-0.0398476
PA14_04910	MHH1776	0.464379	0.7239
PA14_04910	ZG3023	0.734698	-0.160035
PA14_04910	ZG3167	0.878931	0.144364
PA14_04910	ZG8038	0.723596	0.252243
PA14_04910	ZG8510	0.284555	0.319373
PA14_05070	CH2682	0.145954	-0.421066
PA14_05070	CH2706	0.925591	-0.0142553
PA14_05070	CH2860	0.0277823	-0.589743
PA14_05070	CH4528	0.801432	-0.0593649
PA14_05070	CH4591	0.0792266	-0.795681
PA14_05070	CH4634	0.0288439	-0.469521
PA14_05070	core	0.00605603	-0.424835
PA14_05070	ESP027	0.00503915	0.851652
PA14_05070	ESP046	0.001728	-1.23154
PA14_05070	ESP067	0.000276661	-1.03495
PA14_05070	ESP088	9.01545e-05	-0.742685
PA14_05070	F1864	0.315032	0.834591
PA14_05070	F1959	0.5793	-0.0563892
PA14_05070	F2006	0.949988	-0.035727
PA14_05070	F2020	0.482504	0.456662
PA14_05070	F2059	0.08549	-2.40675
PA14_05070	F2166	0.00117792	-0.956589
PA14_05070	F2224	0.00683893	-0.192933
PA14_05070	F2856	0.331917	0.358804
PA14_05070	MHH1605	0.00858219	0.520798
PA14_05070	MHH1656	0.0712315	-1.09461
PA14_05070	MHH1679	0.4979	-0.29764
PA14_05070	MHH1770	0.0433961	-0.668787
PA14_05070	MHH1776	0.0497493	0.257298
PA14_05070	ZG3023	7.14954e-05	-1.23633
PA14_05070	ZG3167	0.0792229	-1.24058
PA14_05070	ZG8038	2.52358e-05	-0.891291
PA14_05070	ZG8510	0.562732	-0.313908
PA14_05130	CH2682	0.976928	-0.0128068
PA14_05130	CH2706	0.338144	0.815941
PA14_05130	CH2860	0.0316899	0.470162
PA14_05130	CH4528	0.0394	-1.45022
PA14_05130	CH4591	0.0624244	-1.54622
PA14_05130	CH4634	0.434003	-0.996912
PA14_05130	core	0.487628	-0.127577
PA14_05130	ESP027	0.0114167	0.986773
PA14_05130	ESP046	0.03156	0.384247
PA14_05130	ESP067	0.220934	-0.868576
PA14_05130	ESP088	0.00430346	1.09407
PA14_05130	F1864	0.989734	-0.01033
PA14_05130	F1959	0.855113	-0.0213907
PA14_05130	F2006	0.245167	-0.307859
PA14_05130	F2020	0.441828	0.39258
PA14_05130	F2059	0.895685	-0.0632464
PA14_05130	F2166	0.963088	0.058883
PA14_05130	F2224	0.250091	-1.18586
PA14_05130	F2856	0.0807738	0.832125
PA14_05130	MHH1605	0.000466014	0.936244
PA14_05130	MHH1656	0.669611	0.114168
PA14_05130	MHH1679	0.00276794	-2.74496
PA14_05130	MHH1770	0.00726583	0.525026
PA14_05130	MHH1776	0.101376	1.11018
PA14_05130	ZG3023	0.981417	0.00491783
PA14_05130	ZG3167	0.793829	-0.28487
PA14_05130	ZG8038	0.0816244	-1.20151
PA14_05130	ZG8510	0.647228	-0.475144
PA14_05180	CH2682	0.00074742	0.452527
PA14_05180	CH2706	1.31737e-05	1.0043
PA14_05180	CH2860	0.00256041	0.765067
PA14_05180	CH4528	4.57837e-05	0.862133
PA14_05180	CH4591	0.0015099	1.09879
PA14_05180	CH4634	0.80255	0.0664723
PA14_05180	core	3.17541e-10	0.717044
PA14_05180	ESP027	0.0183531	0.614723
PA14_05180	ESP046	0.00054515	0.546818
PA14_05180	ESP067	0.118248	0.503979
PA14_05180	ESP088	0.00130655	0.70951
PA14_05180	F1864	3.67827e-07	1.16609
PA14_05180	F1959	0.00923665	0.770553
PA14_05180	F2006	0.0617574	0.560458
PA14_05180	F2020	0.000440642	0.70592
PA14_05180	F2059	0.00157517	1.08755
PA14_05180	F2166	0.471187	-0.0489863
PA14_05180	F2224	1.05032e-05	0.773346
PA14_05180	F2856	5.31383e-06	1.39848
PA14_05180	MHH1605	0.00652459	0.276111
PA14_05180	MHH1656	0.482045	0.14314
PA14_05180	MHH1679	5.81163e-06	0.428643
PA14_05180	MHH1770	0.0138086	0.595737
PA14_05180	MHH1776	2.18895e-05	0.523324
PA14_05180	ZG3023	0.0306456	0.938053
PA14_05180	ZG3167	9.90989e-05	1.55043
PA14_05180	ZG8038	0.00616617	0.878977
PA14_05180	ZG8510	0.0569251	0.988037
PA14_05220	CH2682	2.8144e-05	0.931861
PA14_05220	CH2706	9.41798e-06	1.92467
PA14_05220	CH2860	0.13211	0.975552
PA14_05220	CH4528	0.198694	0.354329
PA14_05220	CH4591	1.78032e-06	1.76093
PA14_05220	CH4634	0.0426707	-0.215887
PA14_05220	core	3.6763e-06	0.727292
PA14_05220	ESP027	0.00969073	0.647519
PA14_05220	ESP046	0.00239355	1.27357
PA14_05220	ESP067	0.1438	0.623765
PA14_05220	ESP088	0.091025	0.162688
PA14_05220	F1864	0.249163	-0.454112
PA14_05220	F1959	0.0775504	0.189736
PA14_05220	F2006	0.704433	0.110983
PA14_05220	F2020	0.000598647	1.30478
PA14_05220	F2059	0.000140711	1.32032
PA14_05220	F2166	0.141359	-0.111028
PA14_05220	F2224	8.16042e-06	0.724779
PA14_05220	F2856	0.0214671	1.05426
PA14_05220	MHH1605	0.000490694	0.797863
PA14_05220	MHH1656	0.0019026	0.419187
PA14_05220	MHH1679	7.52097e-05	0.914455
PA14_05220	MHH1770	0.356393	-0.358146
PA14_05220	MHH1776	5.17245e-05	1.20894
PA14_05220	ZG3023	4.16665e-05	1.74042
PA14_05220	ZG3167	0.40865	0.248813
PA14_05220	ZG8038	1.74725e-06	1.1867
PA14_05220	ZG8510	0.0912994	0.899943
PA14_05250	CH2682	0.736689	-0.100195
PA14_05250	CH2706	0.10476	-0.271668
PA14_05250	CH2860	0.00607754	0.532436
PA14_05250	CH4528	0.237054	-0.420905
PA14_05250	CH4591	0.677589	0.114194
PA14_05250	CH4634	0.714666	0.0313469
PA14_05250	core	0.00857634	0.213071
PA14_05250	ESP027	0.318051	0.272833
PA14_05250	ESP046	0.190383	0.54628
PA14_05250	ESP067	0.000208548	1.09299
PA14_05250	ESP088	0.00127226	0.558315
PA14_05250	F1864	0.229224	0.295816
PA14_05250	F1959	0.0977236	0.523724
PA14_05250	F2006	0.512881	-0.150802
PA14_05250	F2020	0.606249	0.171401
PA14_05250	F2059	0.916809	-0.0188588
PA14_05250	F2166	0.202032	-0.326376
PA14_05250	F2224	0.266219	0.137215
PA14_05250	F2856	0.0927087	0.44639
PA14_05250	MHH1605	0.00536894	0.381226
PA14_05250	MHH1656	0.0222272	-0.66925
PA14_05250	MHH1679	0.0012972	0.502726
PA14_05250	MHH1770	0.0547531	0.774601
PA14_05250	MHH1776	0.89537	0.0468574
PA14_05250	ZG3023	0.00349014	0.600221
PA14_05250	ZG3167	0.57072	0.251306
PA14_05250	ZG8038	0.00635382	0.330527
PA14_05250	ZG8510	0.867497	0.100568
PA14_05260	CH2682	0.119544	-1.45782
PA14_05260	CH2706	0.513699	-0.175478
PA14_05260	CH2860	0.552166	0.479117
PA14_05260	CH4528	0.690353	0.434775
PA14_05260	CH4591	0.00186634	-0.604458
PA14_05260	CH4634	0.330214	1.19881
PA14_05260	core	0.141959	0.328389
PA14_05260	ESP027	0.112904	1.64049
PA14_05260	ESP046	0.110988	1.04911
PA14_05260	ESP067	0.00529212	2.37257
PA14_05260	ESP088	0.784869	0.183568
PA14_05260	F1864	0.324231	1.04294
PA14_05260	F1959	0.000485335	1.11072
PA14_05260	F2006	0.0230153	1.54322
PA14_05260	F2020	0.319216	-0.834567
PA14_05260	F2059	0.10225	-2.05961
PA14_05260	F2166	0.0450906	1.50579
PA14_05260	F2224	0.666098	-0.420524
PA14_05260	F2856	0.44186	0.645339
PA14_05260	MHH1605	0.141147	-1.63089
PA14_05260	MHH1656	0.991634	-0.00545396
PA14_05260	MHH1679	0.754673	0.10825
PA14_05260	MHH1770	0.00776269	2.23289
PA14_05260	MHH1776	0.0541524	0.637922
PA14_05260	ZG3023	0.790017	0.0978692
PA14_05260	ZG3167	0.0148094	-1.04633
PA14_05260	ZG8038	0.00114139	0.607048
PA14_05260	ZG8510	0.670753	0.211209
PA14_05450	CH2682	0.715447	0.174609
PA14_05450	CH2706	0.0249717	-0.862784
PA14_05450	CH2860	0.0393247	-0.952591
PA14_05450	CH4528	0.177292	-0.326929
PA14_05450	CH4591	0.783758	0.148742
PA14_05450	CH4634	0.0553092	-0.417218
PA14_05450	core	0.891534	-0.0138148
PA14_05450	ESP027	0.33297	0.338768
PA14_05450	ESP046	0.900332	-0.0499316
PA14_05450	ESP067	0.734274	0.206133
PA14_05450	ESP088	0.657889	-0.216939
PA14_05450	F1864	0.486207	-0.116116
PA14_05450	F1959	0.00142422	0.572594
PA14_05450	F2006	0.530986	-0.181813
PA14_05450	F2020	0.0361502	0.56811
PA14_05450	F2059	0.0466543	0.670354
PA14_05450	F2166	0.113942	-0.320823
PA14_05450	F2224	0.262935	0.225652
PA14_05450	F2856	0.0144853	0.612593
PA14_05450	MHH1605	0.829075	-0.0578021
PA14_05450	MHH1656	0.216788	-0.282044
PA14_05450	MHH1679	0.773007	-0.178243
PA14_05450	MHH1770	0.0165366	-0.871402
PA14_05450	MHH1776	0.0368494	1.10546
PA14_05450	ZG3023	0.507519	-0.176317
PA14_05450	ZG3167	0.0470855	0.791293
PA14_05450	ZG8038	0.87075	-0.116266
PA14_05450	ZG8510	0.334704	-0.660089
PA14_05480	CH2682	0.00139252	-1.83802
PA14_05480	CH2706	0.00166827	-1.5647
PA14_05480	CH2860	0.00381447	-0.937129
PA14_05480	CH4528	1.88766e-05	-1.54446
PA14_05480	CH4591	0.898676	0.010685
PA14_05480	CH4634	0.00430764	-1.27417
PA14_05480	core	3.67984e-12	-1.06589
PA14_05480	ESP027	0.00242553	-1.17564
PA14_05480	ESP046	0.00296063	-1.41686
PA14_05480	ESP067	0.00504387	-1.13187
PA14_05480	ESP088	0.0021396	-1.60228
PA14_05480	F1864	0.0576215	-0.575842
PA14_05480	F1959	0.00686321	-1.07661
PA14_05480	F2006	0.00600746	-0.725278
PA14_05480	F2020	0.0359167	-1.35331
PA14_05480	F2059	0.00224116	-1.23662
PA14_05480	F2166	0.00352582	-1.03652
PA14_05480	F2224	0.0335942	-0.431402
PA14_05480	F2856	0.000444073	-0.781042
PA14_05480	MHH1605	2.69206e-05	-0.896371
PA14_05480	MHH1656	5.6935e-05	-1.02288
PA14_05480	MHH1679	0.00691382	-1.20196
PA14_05480	MHH1770	0.0182633	-1.68311
PA14_05480	MHH1776	0.681973	0.0925806
PA14_05480	ZG3023	0.00187966	-1.21839
PA14_05480	ZG3167	0.0643469	-1.00363
PA14_05480	ZG8038	0.0060776	-1.04916
PA14_05480	ZG8510	0.0450177	-1.10509
PA14_05510	CH2682	3.91344e-07	3.59474
PA14_05510	CH2706	6.74628e-05	1.4663
PA14_05510	CH2860	2.10526e-05	1.22563
PA14_05510	CH4528	0.675396	-0.0538951
PA14_05510	CH4591	1.47528e-05	1.93981
PA14_05510	CH4634	1.16328e-05	0.530141
PA14_05510	core	0.00523421	0.745093
PA14_05510	ESP027	0.000307783	-1.41443
PA14_05510	ESP046	0.000752057	1.55384
PA14_05510	ESP067	0.0550158	0.458573
PA14_05510	ESP088	0.0518848	0.306145
PA14_05510	F1864	0.000184735	1.70008
[truncated: 26,578 more rows]

## Sheet: bf_pl Transcriptome
PA14_ID	strain	p-value	ratio bf vs pl
PA14_00010	CH2682	-0.90228	NA
PA14_00020	CH2682	-1.24173	NA
PA14_00030	CH2682	-0.903548	NA
PA14_00050	CH2682	-0.495197	NA
PA14_00060	CH2682	0.158122	NA
PA14_00070	CH2682	0.0731469	NA
PA14_00080	CH2682	1.63798	NA
PA14_00090	CH2682	-0.0851918	NA
PA14_00100	CH2682	-0.184421	NA
PA14_00110	CH2682	0.0644331	NA
PA14_00120	CH2682	0.0351347	NA
PA14_00130	CH2682	1.15429	NA
PA14_00140	CH2682	1.61438	NA
PA14_00150	CH2682	-0.484982	NA
PA14_00160	CH2682	0.424563	NA
PA14_00170	CH2682	-0.529785	NA
PA14_00180	CH2682	0.45052	NA
PA14_00190	CH2682	0.192985	NA
PA14_00200	CH2682	-1.1506	NA
PA14_00210	CH2682	-1.66537	NA
PA14_00230	CH2682	1.25421	NA
PA14_00240	CH2682	0.195318	NA
PA14_00250	CH2682	-1.67803	NA
PA14_00280	CH2682	-2.42467	NA
PA14_00290	CH2682	-2.96201	NA
PA14_00300	CH2682	-2.21461	NA
PA14_00310	CH2682	-1.93027	NA
PA14_00320	CH2682	-2.28412	NA
PA14_00340	CH2682	1.43748	NA
PA14_00360	CH2682	1.08555	NA
PA14_00380	CH2682	1.41538	NA
PA14_00400	CH2682	-0.407244	NA
PA14_00410	CH2682	-0.395738	NA
PA14_00420	CH2682	0.0340275	NA
PA14_00430	CH2682	0.864094	NA
PA14_00440	CH2682	0.028228	NA
PA14_00450	CH2682	-0.591309	NA
PA14_00460	CH2682	-0.497246	NA
PA14_00470	CH2682	-2.37971	NA
PA14_00480	CH2682	-1.8415	NA
PA14_00490	CH2682	1.63243	NA
PA14_00510	CH2682	1.55395	NA
PA14_00520	CH2682	2.06443	NA
PA14_00530	CH2682	-0.172799	NA
PA14_00550	CH2682	1.52395	NA
PA14_00560	CH2682	-0.578817	NA
PA14_00570	CH2682	-0.201722	NA
PA14_00580	CH2682	0.210701	NA
PA14_00590	CH2682	0.436351	NA
PA14_00600	CH2682	-1.00459	NA
PA14_00620	CH2682	-1.44171	NA
PA14_00630	CH2682	0.615541	NA
PA14_00640	CH2682	1.36423	NA
PA14_00650	CH2682	1.38189	NA
PA14_00660	CH2682	0.403048	NA
PA14_00670	CH2682	1.35007	NA
PA14_00680	CH2682	0.653115	NA
PA14_00690	CH2682	2.42668	NA
PA14_00700	CH2682	2.23492	NA
PA14_00710	CH2682	-1.33724	NA
PA14_00720	CH2682	-1.03934	NA
PA14_00730	CH2682	0.0972798	NA
PA14_00740	CH2682	-0.118754	NA
PA14_00750	CH2682	-0.949175	NA
PA14_00760	CH2682	-0.404507	NA
PA14_00770	CH2682	-0.72112	NA
PA14_00780	CH2682	-0.994675	NA
PA14_00790	CH2682	-0.329989	NA
PA14_00800	CH2682	0.460536	NA
PA14_00810	CH2682	1.94745	NA
PA14_00820	CH2682	-1.70493	NA
PA14_00830	CH2682	-0.517306	NA
PA14_00850	CH2682	0.602884	NA
PA14_00860	CH2682	0.0315091	NA
PA14_00875	CH2682	0.987718	NA
PA14_00890	CH2682	0.473204	NA
PA14_00900	CH2682	1.02835	NA
PA14_00910	CH2682	1.39256	NA
PA14_00925	CH2682	0.739711	NA
PA14_00940	CH2682	0.60701	NA
PA14_00960	CH2682	0.92419	NA
PA14_00970	CH2682	-0.928547	NA
PA14_00980	CH2682	-0.0885077	NA
PA14_00990	CH2682	1.29253	NA
PA14_01010	CH2682	0.560462	NA
PA14_01020	CH2682	0.631569	NA
PA14_01030	CH2682	0.0933332	NA
PA14_01040	CH2682	-0.00541293	NA
PA14_01060	CH2682	0.28301	NA
PA14_01070	CH2682	1.89818	NA
PA14_01080	CH2682	0.956564	NA
PA14_01100	CH2682	0.592411	NA
PA14_01110	CH2682	0.84008	NA
PA14_01120	CH2682	0.310876	NA
PA14_01130	CH2682	NA	NA
PA14_01140	CH2682	1.56743	NA
PA14_01150	CH2682	1.07213	NA
PA14_01160	CH2682	1.10258	NA
PA14_01170	CH2682	1.40844	NA
PA14_01180	CH2682	1.708	NA
PA14_01190	CH2682	1.17731	NA
PA14_01200	CH2682	1.04091	NA
PA14_01230	CH2682	-0.203523	NA
PA14_01240	CH2682	0.245273	NA
PA14_01250	CH2682	0.996742	NA
PA14_01270	CH2682	0.0866235	NA
PA14_01290	CH2682	4.55303	NA
PA14_01300	CH2682	4.33702	NA
PA14_01310	CH2682	4.87973	NA
PA14_01320	CH2682	5.33019	NA
PA14_01330	CH2682	0.0690446	NA
PA14_01340	CH2682	5.19723	NA
PA14_01350	CH2682	4.73788	NA
PA14_01360	CH2682	4.62961	NA
PA14_01380	CH2682	2.66029	NA
PA14_01390	CH2682	0.732364	NA
PA14_01400	CH2682	-0.933192	NA
PA14_01410	CH2682	-0.748246	NA
PA14_01430	CH2682	-0.507445	NA
PA14_01440	CH2682	-1.89213	NA
PA14_01460	CH2682	0.161949	NA
PA14_01470	CH2682	-0.401694	NA
PA14_01480	CH2682	-0.467919	NA
PA14_01490	CH2682	1.51664	NA
PA14_01500	CH2682	0.248647	NA
PA14_01510	CH2682	0.0817453	NA
PA14_01520	CH2682	0.571647	NA
PA14_01540	CH2682	0.907163	NA
PA14_01550	CH2682	-1.3829	NA
PA14_01560	CH2682	-0.417111	NA
PA14_01580	CH2682	-0.541052	NA
PA14_01600	CH2682	-1.66636	NA
PA14_01610	CH2682	-1.96153	NA
PA14_01620	CH2682	-1.20945	NA
PA14_01640	CH2682	0.775503	NA
PA14_01660	CH2682	0.503656	NA
PA14_01670	CH2682	1.89009	NA
PA14_01680	CH2682	2.51268	NA
PA14_01690	CH2682	2.11518	NA
PA14_01710	CH2682	2.37687	NA
PA14_01720	CH2682	3.38354	NA
PA14_01730	CH2682	-2.45118	NA
PA14_01750	CH2682	1.13479	NA
PA14_01760	CH2682	-0.182146	NA
PA14_01770	CH2682	NA	NA
PA14_01780	CH2682	1.68711	NA
PA14_01790	CH2682	1.06978	NA
PA14_01800	CH2682	1.10416	NA
PA14_01810	CH2682	0.746492	NA
PA14_01830	CH2682	0.0882463	NA
PA14_01840	CH2682	1.4123	NA
PA14_01860	CH2682	0.887291	NA
PA14_01870	CH2682	1.95222	NA
PA14_01890	CH2682	0.42693	NA
PA14_01900	CH2682	1.30825	NA
PA14_01910	CH2682	1.95108	NA
PA14_01930	CH2682	-0.140818	NA
PA14_01940	CH2682	-0.697378	NA
PA14_01960	CH2682	-0.553039	NA
PA14_01970	CH2682	-0.280074	NA
PA14_01980	CH2682	0.171885	NA
PA14_01990	CH2682	3.81648	NA
PA14_02010	CH2682	1.98679	NA
PA14_02020	CH2682	1.07871	NA
PA14_02030	CH2682	-0.200127	NA
PA14_02050	CH2682	0.162892	NA
PA14_02060	CH2682	0.965237	NA
PA14_02070	CH2682	3.21266	NA
PA14_02090	CH2682	-1.12414	NA
PA14_02100	CH2682	-1.82461	NA
PA14_02110	CH2682	1.70654	NA
PA14_02130	CH2682	1.06295	NA
PA14_02140	CH2682	1.76418	NA
PA14_02150	CH2682	1.78795	NA
PA14_02180	CH2682	1.62058	NA
PA14_02190	CH2682	0.268352	NA
PA14_02200	CH2682	1.40264	NA
PA14_02220	CH2682	-0.820547	NA
PA14_02230	CH2682	-1.72032	NA
PA14_02250	CH2682	-0.587288	NA
PA14_02260	CH2682	0.274775	NA
PA14_02270	CH2682	-1.06109	NA
PA14_02290	CH2682	-0.290619	NA
PA14_02300	CH2682	0.502965	NA
PA14_02310	CH2682	1.42438	NA
PA14_02330	CH2682	1.84319	NA
PA14_02340	CH2682	1.33088	NA
PA14_02360	CH2682	2.09554	NA
PA14_02370	CH2682	-2.34582	NA
PA14_02380	CH2682	0.231295	NA
PA14_02390	CH2682	1.28574	NA
PA14_02410	CH2682	2.17747	NA
PA14_02420	CH2682	1.62821	NA
PA14_02435	CH2682	0.722612	NA
PA14_02450	CH2682	0.0422687	NA
PA14_02460	CH2682	0.89446	NA
PA14_02470	CH2682	0.233198	NA
PA14_02490	CH2682	1.22416	NA
PA14_02500	CH2682	1.33105	NA
PA14_02510	CH2682	1.35697	NA
PA14_02520	CH2682	-1.90826	NA
PA14_02530	CH2682	0.725185	NA
PA14_02550	CH2682	4.26038	NA
PA14_02560	CH2682	3.94953	NA
PA14_02570	CH2682	3.16424	NA
PA14_02580	CH2682	3.46891	NA
PA14_02590	CH2682	3.30054	NA
PA14_02610	CH2682	3.72616	NA
PA14_02620	CH2682	3.36948	NA
PA14_02630	CH2682	4.28214	NA
PA14_02640	CH2682	2.34963	NA
PA14_02650	CH2682	1.02445	NA
PA14_02660	CH2682	0.482158	NA
PA14_02680	CH2682	1.24125	NA
PA14_02690	CH2682	2.68881	NA
PA14_02700	CH2682	1.56586	NA
PA14_02720	CH2682	2.60021	NA
PA14_02730	CH2682	0.176955	NA
PA14_02740	CH2682	2.33028	NA
PA14_02750	CH2682	-0.292305	NA
PA14_02760	CH2682	2.10744	NA
PA14_02770	CH2682	1.43931	NA
PA14_02790	CH2682	0.964093	NA
PA14_02810	CH2682	-0.318641	NA
PA14_02830	CH2682	-1.79334	NA
PA14_02840	CH2682	-1.59014	NA
PA14_02850	CH2682	-1.27016	NA
PA14_02870	CH2682	0.408266	NA
PA14_02890	CH2682	1.63119	NA
PA14_02900	CH2682	4.02173	NA
PA14_02910	CH2682	0.176903	NA
PA14_02930	CH2682	1.22974	NA
PA14_02960	CH2682	0.171847	NA
PA14_02970	CH2682	1.7714	NA
PA14_02980	CH2682	2.06982	NA
PA14_02990	CH2682	2.44011	NA
PA14_03000	CH2682	1.63054	NA
PA14_03010	CH2682	0.360674	NA
PA14_03020	CH2682	0.437382	NA
PA14_03030	CH2682	2.15964	NA
PA14_03040	CH2682	0.418568	NA
PA14_03050	CH2682	1.96547	NA
PA14_03070	CH2682	0.295107	NA
PA14_03080	CH2682	0.127415	NA
PA14_03090	CH2682	3.05913	NA
PA14_03100	CH2682	1.79899	NA
PA14_03110	CH2682	3.32632	NA
PA14_03120	CH2682	0.166287	NA
PA14_03130	CH2682	0.409379	NA
PA14_03150	CH2682	-0.749446	NA
PA14_03160	CH2682	1.06979	NA
PA14_03163	CH2682	NA	NA
PA14_03170	CH2682	NA	NA
PA14_03180	CH2682	0.196152	NA
PA14_03190	CH2682	NA	NA
PA14_03200	CH2682	0.23658	NA
PA14_03210	CH2682	NA	NA
PA14_03220	CH2682	1.17083	NA
PA14_03240	CH2682	0.557769	NA
PA14_03270	CH2682	NA	NA
PA14_03290	CH2682	NA	NA
PA14_03300	CH2682	NA	NA
PA14_03320	CH2682	NA	NA
PA14_03330	CH2682	NA	NA
PA14_03340	CH2682	NA	NA
PA14_03350	CH2682	NA	NA
PA14_03360	CH2682	NA	NA
PA14_03370	CH2682	NA	NA
PA14_03380	CH2682	-0.758512	NA
PA14_03420	CH2682	1.14214	NA
PA14_03430	CH2682	-0.403871	NA
PA14_03450	CH2682	-0.672962	NA
PA14_03470	CH2682	-0.70673	NA
PA14_03480	CH2682	-0.379418	NA
PA14_03490	CH2682	-1.82754	NA
PA14_03510	CH2682	-0.995396	NA
PA14_03520	CH2682	-0.88987	NA
PA14_03530	CH2682	0.67832	NA
PA14_03550	CH2682	0.551437	NA
PA14_03560	CH2682	1.94145	NA
PA14_03580	CH2682	-0.285498	NA
PA14_03590	CH2682	-0.418055	NA
PA14_03610	CH2682	0.96219	NA
PA14_03620	CH2682	-0.0833926	NA
PA14_03630	CH2682	0.250682	NA
PA14_03650	CH2682	-0.967812	NA
PA14_03670	CH2682	0.0327137	NA
PA14_03680	CH2682	0.260769	NA
PA14_03700	CH2682	-0.298051	NA
PA14_03710	CH2682	-1.27563	NA
PA14_03720	CH2682	0.383911	NA
PA14_03730	CH2682	0.122829	NA
PA14_03760	CH2682	3.38959	NA
PA14_03770	CH2682	2.1562	NA
PA14_03780	CH2682	-0.15756	NA
PA14_03790	CH2682	-1.03556	NA
PA14_03800	CH2682	-1.82024	NA
PA14_03810	CH2682	-0.111437	NA
PA14_03830	CH2682	-0.506011	NA
PA14_03840	CH2682	0.308732	NA
PA14_03855	CH2682	-0.858869	NA
PA14_03860	CH2682	-0.485076	NA
PA14_03870	CH2682	-0.982443	NA
PA14_03880	CH2682	-1.3239	NA
PA14_03900	CH2682	-1.33699	NA
PA14_03920	CH2682	-1.10207	NA
PA14_03930	CH2682	-0.864061	NA
PA14_03940	CH2682	-0.971733	NA
PA14_03950	CH2682	-1.16539	NA
PA14_03960	CH2682	-0.203388	NA
PA14_03980	CH2682	0.700536	NA
PA14_04000	CH2682	0.755022	NA
PA14_04010	CH2682	-0.664881	NA
PA14_04020	CH2682	-0.561292	NA
PA14_04030	CH2682	-1.09492	NA
PA14_04040	CH2682	-0.613255	NA
PA14_04050	CH2682	3.00428	NA
PA14_04060	CH2682	0.450929	NA
PA14_04070	CH2682	-0.189543	NA
PA14_04080	CH2682	0.384714	NA
PA14_04090	CH2682	-0.142229	NA
PA14_04100	CH2682	0.676092	NA
PA14_04110	CH2682	-1.11608	NA
PA14_04140	CH2682	-0.467362	NA
PA14_04150	CH2682	-1.06275	NA
PA14_04160	CH2682	0.0860989	NA
PA14_04180	CH2682	1.36985	NA
PA14_04190	CH2682	0.838547	NA
PA14_04210	CH2682	1.52111	NA
PA14_04220	CH2682	1.3779	NA
PA14_04230	CH2682	2.47114	NA
PA14_04240	CH2682	1.39557	NA
PA14_04250	CH2682	3.34795	NA
PA14_04270	CH2682	1.50725	NA
PA14_04290	CH2682	-0.146186	NA
PA14_04300	CH2682	-0.370216	NA
PA14_04310	CH2682	0.339816	NA
PA14_04320	CH2682	-0.528457	NA
PA14_04330	CH2682	-0.748644	NA
PA14_04340	CH2682	0.194083	NA
PA14_04350	CH2682	1.99684	NA
PA14_04370	CH2682	0.75809	NA
PA14_04380	CH2682	-0.350007	NA
PA14_04390	CH2682	-1.62277	NA
PA14_04410	CH2682	-1.34605	NA
PA14_04420	CH2682	0.836938	NA
PA14_04430	CH2682	-1.44517	NA
PA14_04440	CH2682	1.74088	NA
PA14_04460	CH2682	-0.692818	NA
PA14_04480	CH2682	0.131586	NA
PA14_04490	CH2682	-0.152909	NA
PA14_04510	CH2682	-1.737	NA
PA14_04520	CH2682	-1.68454	NA
PA14_04530	CH2682	-0.734572	NA
PA14_04550	CH2682	1.62037	NA
PA14_04560	CH2682	0.0192995	NA
PA14_04570	CH2682	1.61853	NA
PA14_04580	CH2682	-0.477459	NA
PA14_04590	CH2682	-0.430298	NA
PA14_04610	CH2682	1.09843	NA
PA14_04630	CH2682	-1.24691	NA
PA14_04640	CH2682	-0.903393	NA
PA14_04650	CH2682	-3.13017	NA
PA14_04660	CH2682	-0.0126207	NA
PA14_04670	CH2682	-0.208757	NA
PA14_04680	CH2682	1.38209	NA
PA14_04690	CH2682	-1.21445	NA
PA14_04700	CH2682	0.304132	NA
PA14_04710	CH2682	NA	NA
PA14_04730	CH2682	0.312005	NA
PA14_04750	CH2682	-0.469762	NA
PA14_04760	CH2682	0.502632	NA
PA14_04780	CH2682	0.183249	NA
PA14_04790	CH2682	0.303322	NA
PA14_04810	CH2682	-0.459518	NA
PA14_04820	CH2682	-0.844949	NA
PA14_04830	CH2682	0.213012	NA
PA14_04840	CH2682	-0.619539	NA
PA14_04850	CH2682	0.406276	NA
PA14_04860	CH2682	-0.257765	NA
PA14_04870	CH2682	-0.542996	NA
PA14_04890	CH2682	0.138989	NA
PA14_04900	CH2682	-0.450182	NA
PA14_04910	CH2682	-0.401164	NA
PA14_04920	CH2682	-1.12445	NA
PA14_04930	CH2682	-0.355093	NA
PA14_04940	CH2682	-0.767837	NA
PA14_04950	CH2682	1.14277	NA
PA14_04960	CH2682	-0.440537	NA
PA14_04970	CH2682	1.26144	NA
PA14_04980	CH2682	-0.202646	NA
PA14_05000	CH2682	0.27146	NA
PA14_05010	CH2682	1.42463	NA
PA14_05020	CH2682	0.558423	NA
PA14_05030	CH2682	0.855226	NA
PA14_05040	CH2682	1.36662	NA
PA14_05050	CH2682	-0.758564	NA
PA14_05060	CH2682	-0.875705	NA
PA14_05070	CH2682	-1.30719	NA
PA14_05080	CH2682	-0.268313	NA
PA14_05110	CH2682	-1.71488	NA
PA14_05120	CH2682	-0.766565	NA
PA14_05130	CH2682	-0.650966	NA
PA14_05150	CH2682	-1.47594	NA
PA14_05160	CH2682	-0.62286	NA
PA14_05180	CH2682	-0.727859	NA
PA14_05190	CH2682	-0.590559	NA
PA14_05200	CH2682	-0.11695	NA
PA14_05210	CH2682	-1.85468	NA
PA14_05220	CH2682	-0.425615	NA
PA14_05230	CH2682	0.0286294	NA
PA14_05250	CH2682	-0.402024	NA
PA14_05260	CH2682	-0.459537	NA
PA14_05270	CH2682	0.482801	NA
PA14_05280	CH2682	-0.236609	NA
PA14_05290	CH2682	0.262647	NA
PA14_05300	CH2682	0.0440426	NA
PA14_05310	CH2682	-0.335216	NA
PA14_05320	CH2682	-0.468493	NA
PA14_05330	CH2682	-1.0048	NA
PA14_05340	CH2682	-1.79572	NA
PA14_05360	CH2682	-1.64032	NA
PA14_05380	CH2682	-0.954395	NA
PA14_05390	CH2682	-1.86789	NA
PA14_05400	CH2682	-1.27181	NA
PA14_05410	CH2682	-1.25523	NA
PA14_05420	CH2682	-0.235024	NA
PA14_05430	CH2682	1.15721	NA
PA14_05440	CH2682	-0.533572	NA
PA14_05450	CH2682	0.246899	NA
PA14_05460	CH2682	-1.01074	NA
PA14_05480	CH2682	-1.23139	NA
PA14_05500	CH2682	0.515149	NA
PA14_05510	CH2682	-0.24977	NA
PA14_05520	CH2682	1.38395	NA
PA14_05530	CH2682	-0.935656	NA
PA14_05540	CH2682	-0.848687	NA
PA14_05550	CH2682	-1.44299	NA
PA14_05560	CH2682	0.264122	NA
PA14_05580	CH2682	0.208332	NA
PA14_05590	CH2682	0.716247	NA
PA14_05600	CH2682	0.716198	NA
PA14_05620	CH2682	0.139088	NA
PA14_05630	CH2682	1.68277	NA
PA14_05640	CH2682	2.3925	NA
PA14_05650	CH2682	0.94506	NA
PA14_05660	CH2682	-0.146508	NA
PA14_05690	CH2682	-0.141439	NA
PA14_05700	CH2682	0.516555	NA
PA14_05740	CH2682	4.88856	NA
PA14_05750	CH2682	4.24795	NA
PA14_05770	CH2682	3.63154	NA
PA14_05775	CH2682	0.394845	NA
PA14_05790	CH2682	3.27982	NA
PA14_05810	CH2682	1.50137	NA
PA14_05820	CH2682	0.662073	NA
PA14_05840	CH2682	0.800498	NA
PA14_05850	CH2682	3.69337	NA
PA14_05860	CH2682	1.21685	NA
PA14_05870	CH2682	1.87184	NA
PA14_05880	CH2682	1.92421	NA
PA14_05890	CH2682	1.156	NA
PA14_05910	CH2682	0.680401	NA
PA14_05920	CH2682	-0.283694	NA
PA14_05950	CH2682	0.696273	NA
PA14_05960	CH2682	-0.555867	NA
PA14_05970	CH2682	1.81478	NA
PA14_05990	CH2682	0.104392	NA
PA14_06000	CH2682	-1.0138	NA
PA14_06010	CH2682	-0.489618	NA
PA14_06030	CH2682	-0.629567	NA
PA14_06040	CH2682	-0.373284	NA
PA14_06060	CH2682	-0.0274722	NA
PA14_06070	CH2682	-0.622147	NA
PA14_06080	CH2682	5.56454	NA
PA14_06090	CH2682	6.33512	NA
PA14_06120	CH2682	-0.602079	NA
PA14_06130	CH2682	-0.781287	NA
PA14_06150	CH2682	-0.647026	NA
PA14_06160	CH2682	1.99013	NA
PA14_06170	CH2682	2.98599	NA
PA14_06180	CH2682	3.975	NA
PA14_06190	CH2682	-1.26678	NA
PA14_06200	CH2682	0.710911	NA
PA14_06210	CH2682	-0.59241	NA
PA14_06230	CH2682	2.44928	NA
PA14_06240	CH2682	1.03463	NA
PA14_06250	CH2682	-0.0162317	NA
PA14_06260	CH2682	-0.734717	NA
PA14_06270	CH2682	1.11437	NA
PA14_06280	CH2682	0.539394	NA
PA14_06290	CH2682	-0.270519	NA
PA14_06300	CH2682	2.04948	NA
PA14_06310	CH2682	0.565968	NA
PA14_06320	CH2682	0.247188	NA
PA14_06330	CH2682	-0.0217011	NA
PA14_06340	CH2682	-0.673789	NA
PA14_06350	CH2682	1.39443	NA
PA14_06360	CH2682	0.612489	NA
PA14_06390	CH2682	0.135012	NA
PA14_06400	CH2682	1.2224	NA
PA14_06420	CH2682	3.02723	NA
PA14_06430	CH2682	1.41382	NA
PA14_06450	CH2682	0.348503	NA
PA14_06460	CH2682	0.598243	NA
PA14_06480	CH2682	0.201057	NA
PA14_06500	CH2682	-0.734296	NA
PA14_06510	CH2682	-1.40676	NA
PA14_06530	CH2682	-0.808342	NA
PA14_06540	CH2682	-1.16527	NA
PA14_06570	CH2682	-0.779227	NA
PA14_06580	CH2682	0.850218	NA
PA14_06600	CH2682	2.61712	NA
PA14_06620	CH2682	0.581163	NA
PA14_06640	CH2682	1.07027	NA
PA14_06650	CH2682	-4.23936	NA
PA14_06660	CH2682	-4.25328	NA
PA14_06670	CH2682	-5.10251	NA
PA14_06680	CH2682	-4.91341	NA
PA14_06690	CH2682	-3.70718	NA
PA14_06700	CH2682	-5.10949	NA
PA14_06710	CH2682	-5.07298	NA
PA14_06720	CH2682	-4.84157	NA
PA14_06730	CH2682	-6.01953	NA
PA14_06740	CH2682	-6.18451	NA
PA14_06750	CH2682	-6.72917	NA
PA14_06770	CH2682	-3.37206	NA
PA14_06790	CH2682	-4.74784	NA
PA14_06800	CH2682	-3.57219	NA
PA14_06810	CH2682	-7.31218	NA
PA14_06830	CH2682	-6.76465	NA
PA14_06840	CH2682	-7.494	NA
PA14_06860	CH2682	-4.73354	NA
PA14_06870	CH2682	0.728436	NA
PA14_06880	CH2682	1.49836	NA
PA14_06890	CH2682	0.569652	NA
PA14_06900	CH2682	-0.214183	NA
PA14_06920	CH2682	0.158273	NA
PA14_06930	CH2682	1.71525	NA
PA14_06940	CH2682	4.79733	NA
PA14_06950	CH2682	-0.595133	NA
PA14_06960	CH2682	2.1836	NA
PA14_06970	CH2682	0.659723	NA
PA14_06980	CH2682	-0.711267	NA
PA14_06990	CH2682	-0.487415	NA
PA14_07000	CH2682	-0.0624192	NA
PA14_07010	CH2682	2.71086	NA
PA14_07020	CH2682	1.35937	NA
PA14_07030	CH2682	-0.288994	NA
PA14_07040	CH2682	-1.26277	NA
PA14_07050	CH2682	-0.659518	NA
PA14_07060	CH2682	1.23852	NA
PA14_07070	CH2682	1.17526	NA
PA14_07090	CH2682	0.494244	NA
PA14_07110	CH2682	0.623785	NA
PA14_07130	CH2682	-0.254849	NA
PA14_07140	CH2682	-0.485131	NA
PA14_07150	CH2682	0.0303656	NA
PA14_07170	CH2682	-0.735326	NA
PA14_07190	CH2682	-1.48685	NA
PA14_07200	CH2682	-1.14881	NA
PA14_07210	CH2682	-0.737677	NA
PA14_07230	CH2682	-0.876648	NA
PA14_07240	CH2682	-0.768069	NA
PA14_07250	CH2682	0.685813	NA
PA14_07260	CH2682	0.13891	NA
PA14_07280	CH2682	0.0631694	NA
PA14_07290	CH2682	0.144434	NA
PA14_07300	CH2682	NA	NA
PA14_07310	CH2682	0.744164	NA
PA14_07330	CH2682	2.42666	NA
PA14_07340	CH2682	-0.102122	NA
PA14_07355	CH2682	6.27211	NA
PA14_07360	CH2682	-0.657085	NA
PA14_07370	CH2682	0.791903	NA
PA14_07380	CH2682	-2.4694	NA
PA14_07400	CH2682	-1.26661	NA
PA14_07410	CH2682	-0.170756	NA
PA14_07420	CH2682	-0.255272	NA
PA14_07430	CH2682	-2.10217	NA
PA14_07440	CH2682	3.03215	NA
PA14_07450	CH2682	-0.419625	NA
PA14_07460	CH2682	2.34762	NA
PA14_07480	CH2682	1.74401	NA
PA14_07500	CH2682	1.45523	NA
PA14_07520	CH2682	-0.318603	NA
PA14_07530	CH2682	-0.658817	NA
PA14_07550	CH2682	1.59451	NA
PA14_07560	CH2682	2.36139	NA
PA14_07570	CH2682	1.4689	NA
PA14_07580	CH2682	0.292449	NA
PA14_07590	CH2682	0.00677293	NA
PA14_07600	CH2682	1.01224	NA
PA14_07620	CH2682	0.723998	NA
PA14_07630	CH2682	0.254587	NA
PA14_07650	CH2682	-0.414857	NA
PA14_07660	CH2682	-1.03487	NA
PA14_07680	CH2682	-1.22023	NA
PA14_07690	CH2682	0.538724	NA
PA14_07700	CH2682	-0.0946735	NA
PA14_07710	CH2682	0.153755	NA
PA14_07730	CH2682	0.704578	NA
PA14_07740	CH2682	-0.0595208	NA
PA14_07760	CH2682	-0.414763	NA
PA14_07770	CH2682	-0.461896	NA
PA14_07780	CH2682	0.829333	NA
PA14_07790	CH2682	-0.375508	NA
PA14_07800	CH2682	-0.249607	NA
PA14_07810	CH2682	-0.473688	NA
PA14_07820	CH2682	-0.226724	NA
PA14_07840	CH2682	-0.276662	NA
PA14_07850	CH2682	-2.28033	NA
PA14_07860	CH2682	1.77265	NA
PA14_07870	CH2682	1.27614	NA
PA14_07890	CH2682	1.48125	NA
PA14_07900	CH2682	1.9595	NA
PA14_07910	CH2682	-0.148389	NA
PA14_07930	CH2682	0.226929	NA
PA14_07940	CH2682	-0.922863	NA
PA14_07950	CH2682	0.535506	NA
PA14_07960	CH2682	-0.541104	NA
PA14_07970	CH2682	0.751125	NA
PA14_07980	CH2682	0.438761	NA
PA14_07990	CH2682	0.436941	NA
PA14_08000	CH2682	NA	NA
PA14_08010	CH2682	NA	NA
PA14_08020	CH2682	NA	NA
PA14_08030	CH2682	NA	NA
PA14_08040	CH2682	NA	NA
PA14_08050	CH2682	NA	NA
PA14_08060	CH2682	NA	NA
PA14_08070	CH2682	-0.13596	NA
PA14_08090	CH2682	NA	NA
PA14_08100	CH2682	NA	NA
PA14_08110	CH2682	NA	NA
PA14_08120	CH2682	NA	NA
PA14_08130	CH2682	NA	NA
PA14_08140	CH2682	NA	NA
PA14_08150	CH2682	-0.716632	NA
PA14_08160	CH2682	0.955118	NA
PA14_08180	CH2682	-0.295019	NA
PA14_08190	CH2682	-1.1808	NA
PA14_08200	CH2682	-0.444308	NA
PA14_08210	CH2682	0.667864	NA
PA14_08220	CH2682	-1.42531	NA
PA14_08230	CH2682	0.820864	NA
PA14_08240	CH2682	0.979434	NA
PA14_08250	CH2682	0.874679	NA
PA14_08260	CH2682	0.0618743	NA
PA14_08270	CH2682	0.295979	NA
PA14_08280	CH2682	1.0733	NA
PA14_08300	CH2682	1.1059	NA
PA14_08310	CH2682	-0.177243	NA
PA14_08320	CH2682	-0.294567	NA
PA14_08330	CH2682	0.422637	NA
PA14_08340	CH2682	-0.767316	NA
PA14_08350	CH2682	-0.981741	NA
PA14_08360	CH2682	-0.878341	NA
PA14_08370	CH2682	-0.855152	NA
PA14_08380	CH2682	0.023352	NA
PA14_08390	CH2682	0.596041	NA
PA14_08400	CH2682	-0.966824	NA
PA14_08420	CH2682	0.802909	NA
PA14_08430	CH2682	-1.27599	NA
PA14_08440	CH2682	-0.123632	NA
PA14_08450	CH2682	-0.47956	NA
PA14_08460	CH2682	-1.1946	NA
PA14_08470	CH2682	-0.679256	NA
PA14_08480	CH2682	-0.26343	NA
PA14_08490	CH2682	-0.967484	NA
PA14_08500	CH2682	-0.557499	NA
PA14_08510	CH2682	0.047448	NA
PA14_08520	CH2682	0.542896	NA
PA14_08540	CH2682	-0.373739	NA
PA14_08560	CH2682	0.393803	NA
PA14_08620	CH2682	-0.487734	NA
PA14_08630	CH2682	-0.165618	NA
PA14_08640	CH2682	0.0102943	NA
PA14_08680	CH2682	-0.537418	NA
PA14_08695	CH2682	0.422786	NA
PA14_08710	CH2682	0.580537	NA
PA14_08720	CH2682	0.0235964	NA
PA14_08730	CH2682	0.213028	NA
PA14_08740	CH2682	-0.553958	NA
PA14_08750	CH2682	-0.452302	NA
PA14_08760	CH2682	0.296386	NA
PA14_08780	CH2682	-0.508985	NA
PA14_08790	CH2682	-0.621935	NA
PA14_08810	CH2682	0.419057	NA
PA14_08820	CH2682	-0.496655	NA
PA14_08830	CH2682	-0.436993	NA
PA14_08840	CH2682	0.528416	NA
PA14_08850	CH2682	0.485407	NA
PA14_08860	CH2682	0.499651	NA
PA14_08870	CH2682	0.362013	NA
PA14_08880	CH2682	0.631109	NA
PA14_08890	CH2682	0.684842	NA
PA14_08900	CH2682	0.538294	NA
PA14_08910	CH2682	0.563344	NA
PA14_08920	CH2682	0.0556559	NA
PA14_08930	CH2682	-0.147226	NA
PA14_08940	CH2682	0.100873	NA
PA14_08950	CH2682	0.166188	NA
PA14_08960	CH2682	-0.148734	NA
PA14_08970	CH2682	-0.177255	NA
PA14_08980	CH2682	0.652919	NA
PA14_08990	CH2682	-0.0125153	NA
PA14_09000	CH2682	0.258094	NA
PA14_09010	CH2682	-0.274291	NA
PA14_09020	CH2682	-0.0826467	NA
PA14_09030	CH2682	0.582386	NA
PA14_09040	CH2682	0.507815	NA
PA14_09050	CH2682	0.74343	NA
PA14_09070	CH2682	0.0192661	NA
PA14_09080	CH2682	-0.12689	NA
PA14_09090	CH2682	0.0352694	NA
PA14_09100	CH2682	-0.355987	NA
PA14_09115	CH2682	-0.191317	NA
PA14_09130	CH2682	-0.321531	NA
PA14_09150	CH2682	1.20172	NA
PA14_09160	CH2682	-1.89818	NA
PA14_09180	CH2682	-0.688827	NA
PA14_09195	CH2682	-0.174319	NA
PA14_09200	CH2682	-0.905183	NA
PA14_09210	CH2682	1.49063	NA
PA14_09220	CH2682	1.43045	NA
PA14_09230	CH2682	3.19763	NA
PA14_09240	CH2682	2.29913	NA
PA14_09260	CH2682	1.97443	NA
PA14_09270	CH2682	2.28882	NA
PA14_09280	CH2682	1.385	NA
PA14_09290	CH2682	1.66898	NA
PA14_09300	CH2682	0.999525	NA
PA14_09320	CH2682	1.01959	NA
PA14_09340	CH2682	2.73788	NA
PA14_09350	CH2682	1.68985	NA
PA14_09370	CH2682	2.46404	NA
PA14_09380	CH2682	2.52698	NA
PA14_09400	CH2682	0.474478	NA
PA14_09410	CH2682	2.29263	NA
PA14_09420	CH2682	2.36607	NA
PA14_09440	CH2682	2.71028	NA
PA14_09450	CH2682	3.06197	NA
PA14_09460	CH2682	2.52859	NA
PA14_09470	CH2682	3.43662	NA
PA14_09480	CH2682	2.71989	NA
PA14_09490	CH2682	4.25814	NA
PA14_09500	CH2682	-0.672092	NA
PA14_09520	CH2682	1.4641	NA
PA14_09530	CH2682	0.593997	NA
PA14_09540	CH2682	1.11317	NA
PA14_09550	CH2682	-0.378427	NA
PA14_09570	CH2682	0.242706	NA
PA14_09580	CH2682	-0.717057	NA
PA14_09600	CH2682	-1.99974	NA
PA14_09610	CH2682	-1.7619	NA
PA14_09630	CH2682	-0.243579	NA
PA14_09660	CH2682	-0.761086	NA
PA14_09680	CH2682	-0.709801	NA
PA14_09690	CH2682	0.138182	NA
PA14_09700	CH2682	-1.55284	NA
PA14_09710	CH2682	1.27639	NA
PA14_09730	CH2682	0.608306	NA
PA14_09740	CH2682	2.43222	NA
PA14_09750	CH2682	1.22677	NA
PA14_09760	CH2682	-0.0217743	NA
PA14_09770	CH2682	-0.540753	NA
PA14_09780	CH2682	-0.322752	NA
PA14_09790	CH2682	-1.43733	NA
PA14_09810	CH2682	-1.34198	NA
PA14_09820	CH2682	-1.4102	NA
PA14_09850	CH2682	1.54631	NA
PA14_09870	CH2682	1.68811	NA
PA14_09880	CH2682	2.24595	NA
PA14_09890	CH2682	-0.542488	NA
PA14_09900	CH2682	-0.160529	NA
PA14_09910	CH2682	-0.888697	NA
PA14_09920	CH2682	1.87175	NA
PA14_09930	CH2682	1.06225	NA
PA14_09940	CH2682	-0.314735	NA
PA14_09950	CH2682	-0.617706	NA
PA14_09960	CH2682	-0.00550141	NA
PA14_09970	CH2682	1.87224	NA
PA14_09980	CH2682	2.87778	NA
PA14_09990	CH2682	0.896945	NA
PA14_10010	CH2682	-0.904651	NA
PA14_10020	CH2682	-0.88099	NA
PA14_10040	CH2682	-0.635018	NA
PA14_10130	CH2682	-0.12975	NA
PA14_10140	CH2682	0.94249	NA
PA14_10160	CH2682	2.81161	NA
PA14_10170	CH2682	3.08896	NA
PA14_10180	CH2682	1.93418	NA
PA14_10190	CH2682	0.0746834	NA
PA14_10200	CH2682	2.04492	NA
PA14_10210	CH2682	0.985994	NA
PA14_10220	CH2682	-0.326653	NA
PA14_10230	CH2682	1.85037	NA
PA14_10240	CH2682	2.61529	NA
PA14_10250	CH2682	2.77068	NA
PA14_10260	CH2682	4.17356	NA
PA14_10270	CH2682	4.84028	NA
PA14_10280	CH2682	4.16483	NA
PA14_10290	CH2682	2.12893	NA
PA14_10300	CH2682	1.88432	NA
PA14_10320	CH2682	-0.182758	NA
PA14_10330	CH2682	0.909944	NA
PA14_10340	CH2682	2.75312	NA
PA14_10350	CH2682	1.98265	NA
PA14_10360	CH2682	0.302223	NA
PA14_10370	CH2682	4.43418	NA
PA14_10380	CH2682	3.08935	NA
PA14_10400	CH2682	3.67069	NA
PA14_10410	CH2682	3.39787	NA
PA14_10420	CH2682	0.220383	NA
PA14_10440	CH2682	1.76999	NA
PA14_10470	CH2682	0.118125	NA
PA14_10480	CH2682	-0.112068	NA
PA14_10490	CH2682	-1.23877	NA
PA14_10500	CH2682	0.107451	NA
PA14_10530	CH2682	-0.608895	NA
PA14_10540	CH2682	-0.142646	NA
PA14_10550	CH2682	0.341475	NA
PA14_10560	CH2682	0.890265	NA
PA14_10570	CH2682	1.45526	NA
PA14_10590	CH2682	1.70637	NA
PA14_10600	CH2682	2.1689	NA
PA14_10610	CH2682	1.26241	NA
PA14_10620	CH2682	0.747374	NA
PA14_10630	CH2682	1.58864	NA
PA14_10640	CH2682	1.9435	NA
PA14_10650	CH2682	2.2509	NA
PA14_10660	CH2682	1.2615	NA
PA14_10670	CH2682	0.998774	NA
PA14_10680	CH2682	0.610129	NA
PA14_10700	CH2682	0.391127	NA
PA14_10710	CH2682	0.592126	NA
PA14_10730	CH2682	-1.30387	NA
PA14_10740	CH2682	0.0958064	NA
PA14_10750	CH2682	1.69967	NA
PA14_10770	CH2682	0.40769	NA
PA14_10780	CH2682	-0.132468	NA
PA14_10790	CH2682	0.412789	NA
PA14_10800	CH2682	0.254973	NA
PA14_10820	CH2682	0.0393661	NA
PA14_10830	CH2682	-0.622137	NA
PA14_10840	CH2682	0.101881	NA
PA14_10850	CH2682	2.28261	NA
PA14_10870	CH2682	1.5223	NA
PA14_10890	CH2682	1.34375	NA
PA14_10900	CH2682	1.54032	NA
PA14_10910	CH2682	2.74926	NA
PA14_10920	CH2682	0.733452	NA
PA14_10940	CH2682	0.430883	NA
PA14_10950	CH2682	0.369567	NA
PA14_10960	CH2682	1.25658	NA
PA14_10970	CH2682	2.50107	NA
PA14_10980	CH2682	0.357937	NA
PA14_10990	CH2682	1.64705	NA
PA14_11000	CH2682	2.63379	NA
PA14_11010	CH2682	0.597811	NA
PA14_11020	CH2682	1.98872	NA
PA14_11030	CH2682	0.718696	NA
PA14_11050	CH2682	1.65572	NA
PA14_11060	CH2682	-0.523992	NA
PA14_11070	CH2682	4.07662	NA
PA14_11080	CH2682	2.09946	NA
PA14_11090	CH2682	0.397786	NA
PA14_11100	CH2682	1.51898	NA
PA14_11110	CH2682	0.459536	NA
PA14_11120	CH2682	0.116112	NA
PA14_11130	CH2682	-0.893181	NA
PA14_11140	CH2682	1.06855	NA
PA14_11150	CH2682	1.30363	NA
PA14_11160	CH2682	0.347348	NA
PA14_11170	CH2682	0.0576645	NA
PA14_11180	CH2682	-0.320718	NA
PA14_11190	CH2682	0.547826	NA
PA14_11210	CH2682	1.81949	NA
PA14_11230	CH2682	3.01451	NA
PA14_11240	CH2682	0.87979	NA
PA14_11250	CH2682	-0.944008	NA
PA14_11260	CH2682	-0.927964	NA
PA14_11270	CH2682	-1.9093	NA
PA14_11280	CH2682	-0.821378	NA
PA14_11290	CH2682	0.442682	NA
PA14_11310	CH2682	0.65942	NA
PA14_11320	CH2682	0.362917	NA
PA14_11330	CH2682	-0.646609	NA
PA14_11340	CH2682	-1.31589	NA
PA14_11350	CH2682	-0.822218	NA
PA14_11370	CH2682	-0.257123	NA
PA14_11380	CH2682	-1.08138	NA
PA14_11400	CH2682	-0.977847	NA
PA14_11410	CH2682	-0.0576567	NA
PA14_11420	CH2682	-0.53222	NA
PA14_11430	CH2682	-0.407671	NA
PA14_11450	CH2682	0.142982	NA
PA14_11460	CH2682	-0.0624729	NA
PA14_11470	CH2682	0.389486	NA
PA14_11480	CH2682	0.218635	NA
PA14_11490	CH2682	-0.628691	NA
PA14_11510	CH2682	0.0915442	NA
PA14_11520	CH2682	0.819153	NA
PA14_11530	CH2682	0.507043	NA
PA14_11550	CH2682	-0.47152	NA
PA14_11560	CH2682	-0.857213	NA
PA14_11570	CH2682	-1.11588	NA
PA14_11580	CH2682	0.736922	NA
PA14_11590	CH2682	1.41233	NA
PA14_11600	CH2682	2.69379	NA
PA14_11610	CH2682	2.81805	NA
PA14_11620	CH2682	1.99792	NA
PA14_11630	CH2682	-0.417796	NA
PA14_11650	CH2682	-0.909699	NA
PA14_11660	CH2682	1.53334	NA
PA14_11670	CH2682	1.7474	NA
PA14_11680	CH2682	-0.0983008	NA
PA14_11690	CH2682	-1.84782	NA
PA14_11700	CH2682	-0.40333	NA
PA14_11720	CH2682	0.0984068	NA
PA14_11730	CH2682	-0.19137	NA
PA14_11740	CH2682	0.0760199	NA
PA14_11750	CH2682	-1.39872	NA
PA14_11760	CH2682	0.688962	NA
PA14_11770	CH2682	0.883155	NA
PA14_11790	CH2682	1.2093	NA
PA14_11810	CH2682	9.18174	NA
PA14_11830	CH2682	-1.56481	NA
PA14_11845	CH2682	-0.181774	NA
PA14_11860	CH2682	0.188347	NA
PA14_11880	CH2682	1.45707	NA
PA14_11890	CH2682	-1.43314	NA
PA14_11900	CH2682	-1.20901	NA
PA14_11910	CH2682	-0.392682	NA
PA14_11920	CH2682	0.240431	NA
PA14_11930	CH2682	0.178257	NA
PA14_11940	CH2682	-0.145055	NA
PA14_11960	CH2682	0.573022	NA
PA14_11970	CH2682	1.24248	NA
PA14_11980	CH2682	0.424742	NA
PA14_11990	CH2682	1.93382	NA
PA14_12010	CH2682	0.0565179	NA
PA14_12020	CH2682	-0.977937	NA
PA14_12030	CH2682	-0.0111044	NA
PA14_12050	CH2682	0.659862	NA
PA14_12060	CH2682	0.232138	NA
PA14_12070	CH2682	-0.209864	NA
PA14_12080	CH2682	-0.381668	NA
PA14_12090	CH2682	-0.901787	NA
PA14_12100	CH2682	-0.66489	NA
PA14_12110	CH2682	-0.434892	NA
PA14_12120	CH2682	-0.0150191	NA
PA14_12130	CH2682	-0.411408	NA
PA14_12140	CH2682	0.392526	NA
PA14_12150	CH2682	1.63205	NA
PA14_12160	CH2682	-0.941937	NA
PA14_12170	CH2682	NA	NA
PA14_12180	CH2682	2.04394	NA
PA14_12200	CH2682	0.208354	NA
PA14_12210	CH2682	-1.29807	NA
PA14_12230	CH2682	-0.693603	NA
PA14_12260	CH2682	0.939784	NA
PA14_12270	CH2682	-0.300483	NA
PA14_12280	CH2682	-0.952172	NA
PA14_12300	CH2682	-0.839878	NA
PA14_12310	CH2682	-0.715325	NA
PA14_12330	CH2682	-0.726908	NA
PA14_12350	CH2682	0.804353	NA
PA14_12360	CH2682	1.53193	NA
PA14_12370	CH2682	-0.101871	NA
PA14_12390	CH2682	-0.380489	NA
PA14_12400	CH2682	0.0280603	NA
PA14_12410	CH2682	-0.847693	NA
PA14_12440	CH2682	0.981509	NA
PA14_12450	CH2682	1.01446	NA
PA14_12470	CH2682	1.41736	NA
PA14_12490	CH2682	-1.08551	NA
PA14_12530	CH2682	-0.544406	NA
PA14_12540	CH2682	-0.513631	NA
PA14_12550	CH2682	4.12326	NA
PA14_12560	CH2682	2.0279	NA
PA14_12570	CH2682	-0.519001	NA
PA14_12590	CH2682	0.201629	NA
PA14_12610	CH2682	-0.360515	NA
PA14_12620	CH2682	-0.61577	NA
PA14_12630	CH2682	-0.9799	NA
PA14_12640	CH2682	-0.0371579	NA
PA14_12650	CH2682	0.659405	NA
PA14_12670	CH2682	0.369369	NA
PA14_12680	CH2682	1.47927	NA
PA14_12690	CH2682	-1.5366	NA
PA14_12700	CH2682	1.15475	NA
PA14_12710	CH2682	1.49944	NA
PA14_12730	CH2682	-0.781512	NA
PA14_12740	CH2682	-2.3323	NA
PA14_12750	CH2682	-0.892961	NA
PA14_12760	CH2682	-0.351529	NA
PA14_12770	CH2682	-0.94688	NA
PA14_12780	CH2682	-0.472217	NA
PA14_12810	CH2682	1.15482	NA
PA14_12820	CH2682	1.02248	NA
PA14_12840	CH2682	0.336792	NA
PA14_12850	CH2682	-0.865829	NA
PA14_12860	CH2682	-0.12961	NA
PA14_12870	CH2682	0.161196	NA
PA14_12890	CH2682	-0.73522	NA
PA14_12900	CH2682	-1.07779	NA
PA14_12910	CH2682	1.5816	NA
PA14_12920	CH2682	2.86684	NA
PA14_12940	CH2682	2.38524	NA
PA14_12960	CH2682	2.47785	NA
PA14_12970	CH2682	1.51737	NA
PA14_12980	CH2682	-0.948233	NA
PA14_12990	CH2682	-0.13546	NA
PA14_13000	CH2682	0.899216	NA
PA14_13010	CH2682	-0.116902	NA
PA14_13030	CH2682	-0.89018	NA
PA14_13040	CH2682	-0.256349	NA
PA14_13050	CH2682	0.769576	NA
PA14_13060	CH2682	0.175477	NA
PA14_13070	CH2682	1.09746	NA
PA14_13090	CH2682	-0.591501	NA
PA14_13110	CH2682	0.0460771	NA
PA14_13130	CH2682	-0.174726	NA
PA14_13140	CH2682	-0.046716	NA
PA14_13150	CH2682	-1.28001	NA
PA14_13170	CH2682	1.22497	NA
PA14_13190	CH2682	-1.92874	NA
PA14_13200	CH2682	NA	NA
PA14_13220	CH2682	NA	NA
PA14_13230	CH2682	-0.589215	NA
PA14_13240	CH2682	-1.20167	NA
PA14_13250	CH2682	-0.832851	NA
PA14_13260	CH2682	0.497369	NA
PA14_13280	CH2682	0.324969	NA
PA14_13290	CH2682	-2.82681	NA
PA14_13300	CH2682	-3.39904	NA
PA14_13320	CH2682	-3.16398	NA
PA14_13330	CH2682	1.25795	NA
PA14_13340	CH2682	2.17949	NA
PA14_13350	CH2682	1.29444	NA
PA14_13360	CH2682	-0.187898	NA
PA14_13370	CH2682	-0.535284	NA
PA14_13380	CH2682	-0.378404	NA
PA14_13390	CH2682	0.542656	NA
PA14_13410	CH2682	-0.275289	NA
PA14_13420	CH2682	-1.17598	NA
PA14_13430	CH2682	0.214611	NA
PA14_13450	CH2682	1.51396	NA
PA14_13460	CH2682	2.9201	NA
PA14_13470	CH2682	0.290378	NA
PA14_13490	CH2682	2.22088	NA
PA14_13500	CH2682	-0.545501	NA
PA14_13510	CH2682	0.129695	NA
PA14_13520	CH2682	2.95941	NA
PA14_13530	CH2682	3.78561	NA
PA14_13560	CH2682	3.15471	NA
PA14_13580	CH2682	-2.98183	NA
PA14_13590	CH2682	-2.89607	NA
PA14_13600	CH2682	-1.94484	NA
PA14_13610	CH2682	-2.73854	NA
PA14_13620	CH2682	0.0611497	NA
PA14_13630	CH2682	-1.15416	NA
PA14_13650	CH2682	-0.486718	NA
PA14_13660	CH2682	4.35359	NA
PA14_13670	CH2682	-0.233466	NA
PA14_13680	CH2682	0.116473	NA
PA14_13690	CH2682	-0.33733	NA
PA14_13710	CH2682	-0.926777	NA
PA14_13720	CH2682	-2.45505	NA
PA14_13730	CH2682	0.63215	NA
PA14_13740	CH2682	0.791958	NA
PA14_13750	CH2682	0.176561	NA
PA14_13770	CH2682	-0.91546	NA
PA14_13780	CH2682	-1.03194	NA
PA14_13800	CH2682	-1.33434	NA
PA14_13810	CH2682	-2.64654	NA
PA14_13830	CH2682	-2.25291	NA
PA14_13840	CH2682	-2.50371	NA
PA14_13850	CH2682	-1.5816	NA
PA14_13860	CH2682	NA	NA
PA14_13870	CH2682	1.87441	NA
PA14_13940	CH2682	2.96574	NA
PA14_13950	CH2682	NA	NA
PA14_13970	CH2682	NA	NA
PA14_13990	CH2682	-0.496873	NA
PA14_14000	CH2682	-0.660328	NA
PA14_14010	CH2682	-1.85545	NA
PA14_14020	CH2682	-1.44796	NA
PA14_14040	CH2682	-0.197559	NA
PA14_14060	CH2682	0.485742	NA
PA14_14080	CH2682	-1.31075	NA
PA14_14100	CH2682	-0.380574	NA
PA14_14110	CH2682	-0.489524	NA
PA14_14130	CH2682	-0.966632	NA
PA14_14140	CH2682	-0.583482	NA
PA14_14150	CH2682	-0.138456	NA
PA14_14160	CH2682	-0.188512	NA
PA14_14170	CH2682	-0.477295	NA
PA14_14200	CH2682	-0.41383	NA
PA14_14210	CH2682	-0.43596	NA
PA14_14220	CH2682	-0.429006	NA
PA14_14230	CH2682	-1.15177	NA
PA14_14250	CH2682	-0.325811	NA
PA14_14270	CH2682	0.234091	NA
PA14_14280	CH2682	0.193219	NA
PA14_14290	CH2682	0.353201	NA
PA14_14300	CH2682	NA	NA
PA14_14310	CH2682	NA	NA
PA14_14320	CH2682	0.172133	NA
PA14_14330	CH2682	0.256166	NA
PA14_14340	CH2682	1.22274	NA
PA14_14360	CH2682	0.964205	NA
PA14_14370	CH2682	-0.90369	NA
PA14_14380	CH2682	-1.37228	NA
PA14_14390	CH2682	-2.11678	NA
PA14_14400	CH2682	NA	NA
PA14_14420	CH2682	NA	NA
PA14_14430	CH2682	NA	NA
PA14_14440	CH2682	-0.21476	NA
PA14_14450	CH2682	0.498088	NA
PA14_14460	CH2682	-0.115938	NA
PA14_14470	CH2682	-1.35983	NA
PA14_14480	CH2682	0.558697	NA
PA14_14490	CH2682	-0.320784	NA
PA14_14500	CH2682	0.450145	NA
PA14_14510	CH2682	-0.137421	NA
PA14_14520	CH2682	0.164036	NA
PA14_14530	CH2682	1.44013	NA
PA14_14540	CH2682	NA	NA
PA14_14550	CH2682	NA	NA
PA14_14590	CH2682	0.59087	NA
PA14_14600	CH2682	-0.419414	NA
PA14_14610	CH2682	-0.584921	NA
PA14_14630	CH2682	-0.993161	NA
PA14_14650	CH2682	-0.448728	NA
PA14_14660	CH2682	0.382062	NA
PA14_14680	CH2682	1.63166	NA
PA14_14690	CH2682	-0.308168	NA
PA14_14700	CH2682	-0.263087	NA
PA14_14710	CH2682	0.3368	NA
PA14_14730	CH2682	-0.25895	NA
PA14_14740	CH2682	-0.656414	NA
PA14_14750	CH2682	-0.178102	NA
PA14_14770	CH2682	0.366483	NA
PA14_14780	CH2682	-0.0372323	NA
PA14_14800	CH2682	0.150737	NA
PA14_14810	CH2682	0.495146	NA
PA14_14820	CH2682	-0.859838	NA
PA14_14830	CH2682	-0.0825774	NA
PA14_14850	CH2682	-0.187725	NA
PA14_14860	CH2682	-0.476276	NA
PA14_14880	CH2682	-0.343802	NA
PA14_14890	CH2682	-0.802029	NA
PA14_14900	CH2682	-1.19862	NA
PA14_14910	CH2682	-1.16004	NA
PA14_14930	CH2682	-0.273099	NA
PA14_14940	CH2682	-1.00023	NA
PA14_14960	CH2682	-0.947394	NA
PA14_14975	CH2682	-0.448638	NA
PA14_14990	CH2682	-1.69555	NA
PA14_15000	CH2682	0.14006	NA
PA14_15020	CH2682	-0.941482	NA
PA14_15030	CH2682	-0.180346	NA
PA14_15050	CH2682	-1.71435	NA
PA14_15070	CH2682	-2.33965	NA
PA14_15080	CH2682	-1.54485	NA
PA14_15090	CH2682	-1.42814	NA
PA14_15100	CH2682	0.439186	NA
PA14_15110	CH2682	-0.572721	NA
PA14_15120	CH2682	-1.33063	NA
PA14_15130	CH2682	-1.10332	NA
PA14_15140	CH2682	0.211152	NA
PA14_15150	CH2682	0.195924	NA
PA14_15160	CH2682	0.845438	NA
PA14_15180	CH2682	1.04154	NA
PA14_15190	CH2682	-0.481386	NA
PA14_15200	CH2682	0.610362	NA
PA14_15210	CH2682	0.757788	NA
PA14_15230	CH2682	-0.427554	NA
PA14_15240	CH2682	1.10693	NA
PA14_15250	CH2682	1.52105	NA
PA14_15260	CH2682	3.00161	NA
PA14_15270	CH2682	2.90388	NA
PA14_15280	CH2682	3.02411	NA
PA14_15290	CH2682	0.523958	NA
PA14_15310	CH2682	-0.169638	NA
PA14_15340	CH2682	-0.142557	NA
PA14_15350	CH2682	0.168495	NA
PA14_15430	CH2682	-0.814675	NA
PA14_15435	CH2682	-0.148765	NA
PA14_15445	CH2682	NA	NA
PA14_15450	CH2682	NA	NA
PA14_15460	CH2682	-0.348103	NA
PA14_15470	CH2682	1.53744	NA
PA14_15475	CH2682	-0.103495	NA
PA14_15480	CH2682	-0.817078	NA
PA14_15610	CH2682	NA	NA
PA14_15620	CH2682	0.836157	NA
PA14_15630	CH2682	1.26692	NA
PA14_15650	CH2682	0.818785	NA
PA14_15660	CH2682	1.35123	NA
PA14_15670	CH2682	0.615811	NA
PA14_15680	CH2682	2.46778	NA
PA14_15700	CH2682	1.29844	NA
PA14_15710	CH2682	0.288363	NA
PA14_15720	CH2682	-0.280698	NA
PA14_15740	CH2682	-0.287718	NA
PA14_15750	CH2682	0.341318	NA
PA14_15770	CH2682	-0.755906	NA
PA14_15780	CH2682	0.340957	NA
PA14_15790	CH2682	-1.37369	NA
PA14_15810	CH2682	-0.519775	NA
PA14_15820	CH2682	-1.01355	NA
PA14_15830	CH2682	-0.1609	NA
PA14_15840	CH2682	0.0826928	NA
PA14_15850	CH2682	-0.67388	NA
PA14_15860	CH2682	-0.97096	NA
PA14_15870	CH2682	-0.916637	NA
PA14_15880	CH2682	-0.110913	NA
PA14_15890	CH2682	-0.607082	NA
PA14_15910	CH2682	-0.423311	NA
PA14_15920	CH2682	1.85381	NA
PA14_15930	CH2682	-0.486051	NA
PA14_15940	CH2682	0.526119	NA
PA14_15960	CH2682	-0.629562	NA
PA14_15970	CH2682	0.543692	NA
PA14_15980	CH2682	0.731697	NA
PA14_15990	CH2682	0.684741	NA
PA14_16000	CH2682	0.27018	NA
PA14_16010	CH2682	2.43505	NA
PA14_16020	CH2682	0.930411	NA
PA14_16030	CH2682	-0.959179	NA
PA14_16040	CH2682	-0.0623228	NA
PA14_16050	CH2682	-0.360407	NA
PA14_16070	CH2682	-0.857226	NA
PA14_16090	CH2682	-0.741773	NA
PA14_16100	CH2682	3.10139	NA
PA14_16110	CH2682	-0.953554	NA
PA14_16130	CH2682	-0.170268	NA
PA14_16140	CH2682	1.17278	NA
PA14_16150	CH2682	0.778935	NA
PA14_16160	CH2682	1.25647	NA
PA14_16180	CH2682	0.490973	NA
PA14_16190	CH2682	0.764752	NA
PA14_16200	CH2682	1.78835	NA
PA14_16210	CH2682	0.305357	NA
PA14_16220	CH2682	0.0327521	NA
PA14_16250	CH2682	3.10437	NA
PA14_16260	CH2682	0.317889	NA
PA14_16270	CH2682	2.10015	NA
PA14_16280	CH2682	1.63148	NA
PA14_16290	CH2682	3.16323	NA
PA14_16300	CH2682	3.88895	NA
PA14_16310	CH2682	1.70273	NA
PA14_16320	CH2682	-0.569534	NA
PA14_16330	CH2682	-0.637128	NA
PA14_16340	CH2682	0.220594	NA
PA14_16350	CH2682	1.82139	NA
PA14_16360	CH2682	0.450586	NA
PA14_16370	CH2682	-1.31737	NA
PA14_16380	CH2682	0.0982244	NA
PA14_16390	CH2682	0.218133	NA
PA14_16410	CH2682	1.37666	NA
PA14_16430	CH2682	-0.806607	NA
PA14_16440	CH2682	-0.742122	NA
PA14_16450	CH2682	-1.04325	NA
PA14_16460	CH2682	-0.940219	NA
PA14_16470	CH2682	-1.07059	NA
PA14_16480	CH2682	-0.659401	NA
PA14_16500	CH2682	-1.11333	NA
PA14_16510	CH2682	-0.292955	NA
PA14_16530	CH2682	-0.507551	NA
PA14_16550	CH2682	-1.24352	NA
PA14_16560	CH2682	-1.2763	NA
PA14_16580	CH2682	-0.925937	NA
PA14_16590	CH2682	-0.634711	NA
PA14_16600	CH2682	-0.681659	NA
PA14_16610	CH2682	-0.982987	NA
PA14_16620	CH2682	-0.213356	NA
PA14_16630	CH2682	-2.77428	NA
PA14_16640	CH2682	-2.99121	NA
PA14_16660	CH2682	-0.339364	NA
PA14_16670	CH2682	-0.302311	NA
PA14_16680	CH2682	0.710862	NA
PA14_16690	CH2682	-1.32928	NA
PA14_16700	CH2682	-0.62949	NA
PA14_16710	CH2682	0.434141	NA
PA14_16720	CH2682	-0.0356242	NA
PA14_16730	CH2682	0.322908	NA
PA14_16740	CH2682	1.07389	NA
PA14_16750	CH2682	0.653647	NA
PA14_16770	CH2682	0.107714	NA
PA14_16780	CH2682	-0.73191	NA
PA14_16790	CH2682	1.45168	NA
PA14_16800	CH2682	1.9493	NA
PA14_16820	CH2682	0.56235	NA
PA14_16830	CH2682	-0.971195	NA
PA14_16840	CH2682	0.611875	NA
PA14_16860	CH2682	-0.295237	NA
PA14_16870	CH2682	-1.12728	NA
PA14_16880	CH2682	-0.749932	NA
PA14_16890	CH2682	-1.24289	NA
PA14_16910	CH2682	-1.28006	NA
PA14_16920	CH2682	1.43009	NA
PA14_16930	CH2682	0.717219	NA
PA14_16950	CH2682	-1.08452	NA
PA14_16960	CH2682	-0.597525	NA
PA14_16970	CH2682	-0.371726	NA
PA14_16980	CH2682	0.436337	NA
PA14_16990	CH2682	0.395837	NA
PA14_17000	CH2682	3.05266	NA
PA14_17010	CH2682	-0.458852	NA
PA14_17030	CH2682	0.202324	NA
PA14_17040	CH2682	0.127473	NA
PA14_17050	CH2682	-0.318624	NA
PA14_17060	CH2682	-0.151509	NA
PA14_17070	CH2682	-0.173909	NA
PA14_17080	CH2682	-0.713117	NA
PA14_17100	CH2682	-0.638028	NA
PA14_17110	CH2682	0.210541	NA
PA14_17120	CH2682	0.588071	NA
PA14_17130	CH2682	0.0525062	NA
PA14_17140	CH2682	0.164238	NA
PA14_17150	CH2682	-0.591249	NA
PA14_17170	CH2682	-0.954911	NA
PA14_17180	CH2682	-0.358003	NA
PA14_17190	CH2682	0.215154	NA
PA14_17210	CH2682	-0.346546	NA
PA14_17220	CH2682	-0.307074	NA
PA14_17230	CH2682	-0.367956	NA
PA14_17250	CH2682	-0.239969	NA
PA14_17260	CH2682	-0.564807	NA
PA14_17270	CH2682	-0.00906439	NA
PA14_17280	CH2682	0.617801	NA
PA14_17290	CH2682	-0.0699202	NA
PA14_17310	CH2682	0.132975	NA
PA14_17320	CH2682	-0.560976	NA
PA14_17330	CH2682	1.40121	NA
PA14_17340	CH2682	1.05082	NA
PA14_17350	CH2682	-1.38044	NA
PA14_17370	CH2682	-0.40884	NA
PA14_17380	CH2682	0.922874	NA
PA14_17400	CH2682	-0.508186	NA
PA14_17410	CH2682	0.240343	NA
PA14_17420	CH2682	-0.703831	NA
PA14_17440	CH2682	-0.423108	NA
PA14_17450	CH2682	-0.768162	NA
PA14_17460	CH2682	-0.6952	NA
PA14_17470	CH2682	-0.397292	NA
PA14_17480	CH2682	-0.484499	NA
PA14_17490	CH2682	-1.00496	NA
PA14_17500	CH2682	-0.453088	NA
PA14_17510	CH2682	1.45268	NA
PA14_17520	CH2682	-1.34927	NA
PA14_17530	CH2682	0.0602708	NA
PA14_17540	CH2682	1.24696	NA
PA14_17550	CH2682	-1.01286	NA
PA14_17570	CH2682	-0.589526	NA
PA14_17580	CH2682	-0.240879	NA
PA14_17590	CH2682	-0.0265617	NA
PA14_17600	CH2682	-1.63426	NA
PA14_17610	CH2682	1.41168	NA
PA14_17620	CH2682	2.40795	NA
PA14_17630	CH2682	2.28031	NA
PA14_17640	CH2682	1.56002	NA
PA14_17650	CH2682	-0.23947	NA
PA14_17660	CH2682	-0.30229	NA
PA14_17670	CH2682	-0.72583	NA
PA14_17675	CH2682	0.834494	NA
PA14_17690	CH2682	-0.467844	NA
PA14_17700	CH2682	0.855969	NA
PA14_17710	CH2682	1.04935	NA
PA14_17720	CH2682	-0.628747	NA
PA14_17730	CH2682	0.342499	NA
PA14_17740	CH2682	1.16591	NA
PA14_17760	CH2682	0.247234	NA
PA14_17780	CH2682	1.39675	NA
PA14_17790	CH2682	-0.148528	NA
PA14_17810	CH2682	1.55515	NA
PA14_17820	CH2682	1.31147	NA
PA14_17850	CH2682	0.167563	NA
PA14_17860	CH2682	1.11304	NA
PA14_17880	CH2682	1.87518	NA
PA14_17890	CH2682	1.07424	NA
PA14_17900	CH2682	0.56166	NA
PA14_17910	CH2682	1.39518	NA
PA14_17920	CH2682	0.975633	NA
PA14_17930	CH2682	5.25016	NA
PA14_17940	CH2682	-0.471789	NA
PA14_17960	CH2682	2.89267	NA
PA14_17980	CH2682	4.21099	NA
PA14_17990	CH2682	0.479743	NA
PA14_18010	CH2682	0.203111	NA
PA14_18020	CH2682	-1.05811	NA
PA14_18040	CH2682	0.751983	NA
PA14_18050	CH2682	0.106389	NA
PA14_18060	CH2682	-0.308385	NA
PA14_18070	CH2682	2.90931	NA
PA14_18080	CH2682	0.249118	NA
PA14_18090	CH2682	1.88933	NA
PA14_18100	CH2682	-0.374082	NA
PA14_18110	CH2682	0.278895	NA
PA14_18120	CH2682	0.290487	NA
PA14_18140	CH2682	0.02421	NA
PA14_18150	CH2682	2.01257	NA
PA14_18160	CH2682	0.117125	NA
PA14_18180	CH2682	0.457232	NA
PA14_18200	CH2682	-0.558092	NA
PA14_18210	CH2682	0.601828	NA
PA14_18230	CH2682	-0.344379	NA
PA14_18250	CH2682	-0.622112	NA
PA14_18260	CH2682	-0.717686	NA
PA14_18275	CH2682	-0.559431	NA
PA14_18300	CH2682	1.97112	NA
PA14_18310	CH2682	2.19135	NA
PA14_18320	CH2682	2.15713	NA
PA14_18330	CH2682	2.5202	NA
PA14_18340	CH2682	1.87074	NA
PA14_18350	CH2682	2.65629	NA
PA14_18360	CH2682	3.49236	NA
PA14_18370	CH2682	3.11269	NA
PA14_18380	CH2682	0.443374	NA
PA14_18410	CH2682	-0.234491	NA
PA14_18430	CH2682	0.779524	NA
PA14_18450	CH2682	1.2802	NA
PA14_18470	CH2682	1.94835	NA
PA14_18480	CH2682	1.34024	NA
PA14_18500	CH2682	1.79276	NA
PA14_18510	CH2682	1.83168	NA
PA14_18520	CH2682	2.15574	NA
PA14_18550	CH2682	1.56391	NA
PA14_18565	CH2682	2.35984	NA
PA14_18580	CH2682	2.16953	NA
PA14_18590	CH2682	2.7198	NA
PA14_18600	CH2682	0.169893	NA
PA14_18610	CH2682	0.277835	NA
PA14_18620	CH2682	-0.202239	NA
PA14_18630	CH2682	0.315696	NA
PA14_18640	CH2682	0.78197	NA
PA14_18650	CH2682	-0.888012	NA
PA14_18660	CH2682	-0.0675824	NA
PA14_18670	CH2682	-0.714087	NA
PA14_18680	CH2682	4.23908	NA
PA14_18690	CH2682	-1.97706	NA
PA14_18700	CH2682	-0.594626	NA
PA14_18710	CH2682	-0.758418	NA
PA14_18720	CH2682	0.206638	NA
PA14_18740	CH2682	0.339353	NA
PA14_18750	CH2682	-0.0245709	NA
PA14_18760	CH2682	1.92929	NA
PA14_18780	CH2682	2.64178	NA
PA14_18790	CH2682	1.60225	NA
PA14_18800	CH2682	2.24596	NA
PA14_18810	CH2682	3.70231	NA
PA14_18820	CH2682	3.32211	NA
PA14_18830	CH2682	1.99726	NA
PA14_18850	CH2682	1.03099	NA
PA14_18860	CH2682	1.21516	NA
PA14_18870	CH2682	0.00415544	NA
PA14_18880	CH2682	-0.418819	NA
PA14_18890	CH2682	-0.21172	NA
PA14_18900	CH2682	0.623391	NA
PA14_18910	CH2682	-0.0460055	NA
PA14_18920	CH2682	-0.0457604	NA
PA14_18930	CH2682	0.371323	NA
PA14_18950	CH2682	1.00807	NA
PA14_18970	CH2682	-0.587026	NA
PA14_18985	CH2682	0.566921	NA
PA14_19010	CH2682	-0.91754	NA
PA14_19020	CH2682	1.45128	NA
PA14_19030	CH2682	0.493259	NA
PA14_19050	CH2682	-0.448329	NA
PA14_19065	CH2682	-1.13299	NA
PA14_19090	CH2682	0.165933	NA
PA14_19100	CH2682	2.95932	NA
PA14_19110	CH2682	1.86806	NA
PA14_19120	CH2682	-0.120835	NA
PA14_19130	CH2682	1.54598	NA
PA14_19140	CH2682	0.563662	NA
PA14_19150	CH2682	1.53832	NA
PA14_19160	CH2682	0.348391	NA
PA14_19170	CH2682	0.721896	NA
PA14_19190	CH2682	-0.870334	NA
PA14_19205	CH2682	-0.365891	NA
PA14_19210	CH2682	0.537091	NA
PA14_19230	CH2682	-0.480763	NA
PA14_19270	CH2682	2.71194	NA
PA14_19290	CH2682	-0.374125	NA
PA14_19310	CH2682	0.430117	NA
PA14_19320	CH2682	0.0464239	NA
PA14_19330	CH2682	0.166281	NA
PA14_19340	CH2682	0.597255	NA
PA14_19350	CH2682	0.563336	NA
PA14_19360	CH2682	0.645392	NA
PA14_19370	CH2682	-0.0501423	NA
PA14_19380	CH2682	-0.332856	NA
PA14_19390	CH2682	-0.132628	NA
PA14_19400	CH2682	-1.31618	NA
PA14_19410	CH2682	-0.679326	NA
PA14_19430	CH2682	0.923321	NA
PA14_19450	CH2682	-0.39206	NA
PA14_19470	CH2682	0.770006	NA
PA14_19480	CH2682	0.617921	NA
PA14_19490	CH2682	-0.638213	NA
PA14_19500	CH2682	2.50945	NA
PA14_19510	CH2682	2.43102	NA
PA14_19520	CH2682	2.08825	NA
PA14_19530	CH2682	-0.0971845	NA
PA14_19540	CH2682	2.30023	NA
PA14_19560	CH2682	2.27861	NA
PA14_19570	CH2682	2.3156	NA
PA14_19580	CH2682	1.81791	NA
PA14_19590	CH2682	2.78274	NA
PA14_19600	CH2682	-1.0201	NA
PA14_19610	CH2682	-1.62276	NA
PA14_19620	CH2682	-1.33029	NA
PA14_19630	CH2682	-0.991831	NA
PA14_19640	CH2682	-0.356606	NA
PA14_19650	CH2682	0.247576	NA
PA14_19660	CH2682	-0.370686	NA
PA14_19670	CH2682	-0.636535	NA
PA14_19680	CH2682	-0.316052	NA
PA14_19690	CH2682	-0.00533017	NA
PA14_19700	CH2682	0.741406	NA
PA14_19710	CH2682	1.2632	NA
PA14_19720	CH2682	3.06789	NA
PA14_19730	CH2682	-0.138961	NA
PA14_19740	CH2682	-0.22535	NA
PA14_19750	CH2682	1.38435	NA
PA14_19770	CH2682	1.32184	NA
PA14_19800	CH2682	-0.481155	NA
PA14_19810	CH2682	1.95246	NA
PA14_19830	CH2682	1.01869	NA
PA14_19850	CH2682	0.918458	NA
PA14_19860	CH2682	-0.399277	NA
PA14_19870	CH2682	1.41094	NA
PA14_19900	CH2682	2.25163	NA
PA14_19910	CH2682	2.39187	NA
PA14_19920	CH2682	2.79506	NA
PA14_19930	CH2682	1.32819	NA
PA14_19940	CH2682	1.68412	NA
PA14_19950	CH2682	1.0896	NA
PA14_19960	CH2682	1.47085	NA
PA14_19970	CH2682	-0.400724	NA
PA14_19990	CH2682	3.5052	NA
PA14_20000	CH2682	0.934786	NA
PA14_20010	CH2682	2.36978	NA
PA14_20020	CH2682	1.64832	NA
PA14_20030	CH2682	2.49718	NA
PA14_20040	CH2682	3.46262	NA
PA14_20050	CH2682	1.50102	NA
PA14_20060	CH2682	0.356287	NA
PA14_20070	CH2682	2.08581	NA
PA14_20080	CH2682	0.580241	NA
PA14_20100	CH2682	1.07964	NA
PA14_20110	CH2682	1.16834	NA
PA14_20120	CH2682	0.228233	NA
PA14_20130	CH2682	-1.04541	NA
PA14_20140	CH2682	-1.18953	NA
PA14_20150	CH2682	-3.08341	NA
PA14_20170	CH2682	-3.17062	NA
PA14_20180	CH2682	-2.92672	NA
PA14_20190	CH2682	-4.86258	NA
PA14_20200	CH2682	-7.00139	NA
PA14_20230	CH2682	-6.07289	NA
PA14_20240	CH2682	1.47951	NA
PA14_20250	CH2682	0.638891	NA
PA14_20260	CH2682	0.847881	NA
PA14_20270	CH2682	2.02601	NA
PA14_20280	CH2682	1.36042	NA
PA14_20290	CH2682	-0.187239	NA
PA14_20300	CH2682	2.84119	NA
PA14_20320	CH2682	3.04315	NA
PA14_20330	CH2682	2.14006	NA
PA14_20350	CH2682	2.20326	NA
PA14_20360	CH2682	0.192973	NA
PA14_20370	CH2682	1.00425	NA
PA14_20380	CH2682	3.21141	NA
PA14_20390	CH2682	2.08411	NA
PA14_20400	CH2682	0.617878	NA
PA14_20420	CH2682	1.50159	NA
PA14_20430	CH2682	-0.323309	NA
PA14_20440	CH2682	-0.305654	NA
PA14_20450	CH2682	-0.290865	NA
PA14_20460	CH2682	-3.04648	NA
PA14_20470	CH2682	-2.18323	NA
PA14_20480	CH2682	-3.4191	NA
PA14_20491	CH2682	-0.704036	NA
PA14_20510	CH2682	-0.153852	NA
PA14_20520	CH2682	0.303272	NA
PA14_20550	CH2682	0.981315	NA
PA14_20560	CH2682	-1.64338	NA
PA14_20570	CH2682	-1.85234	NA
PA14_20580	CH2682	-1.66543	NA
PA14_20590	CH2682	-0.594624	NA
PA14_20600	CH2682	NA	NA
PA14_20610	CH2682	1.98923	NA
PA14_20620	CH2682	3.37504	NA
PA14_20630	CH2682	2.34648	NA
PA14_20640	CH2682	-0.24144	NA
PA14_20650	CH2682	-0.996298	NA
PA14_20670	CH2682	-1.72863	NA
PA14_20680	CH2682	-0.0961629	NA
PA14_20690	CH2682	-0.458645	NA
PA14_20700	CH2682	0.639798	NA
PA14_20720	CH2682	-0.122369	NA
PA14_20730	CH2682	0.154466	NA
PA14_20740	CH2682	-0.0783489	NA
PA14_20750	CH2682	-1.0631	NA
PA14_20760	CH2682	-0.470345	NA
PA14_20770	CH2682	0.624632	NA
PA14_20780	CH2682	-0.0102682	NA
PA14_20800	CH2682	0.9163	NA
PA14_20810	CH2682	-0.436673	NA
PA14_20820	CH2682	-0.184244	NA
PA14_20840	CH2682	-0.810382	NA
PA14_20850	CH2682	0.436173	NA
PA14_20860	CH2682	0.871467	NA
PA14_20870	CH2682	0.0172081	NA
PA14_20880	CH2682	1.43595	NA
PA14_20890	CH2682	0.186602	NA
PA14_20900	CH2682	1.37215	NA
PA14_20920	CH2682	0.9557	NA
PA14_20940	CH2682	1.37239	NA
PA14_20950	CH2682	1.577	NA
PA14_20960	CH2682	0.991536	NA
PA14_20970	CH2682	2.32136	NA
PA14_20980	CH2682	1.94112	NA
PA14_21000	CH2682	2.6873	NA
PA14_21010	CH2682	2.49309	NA
PA14_21020	CH2682	2.16446	NA
PA14_21030	CH2682	1.69886	NA
PA14_21040	CH2682	0.974417	NA
PA14_21050	CH2682	0.89392	NA
PA14_21060	CH2682	0.346499	NA
PA14_21070	CH2682	0.165413	NA
PA14_21080	CH2682	-0.638582	NA
PA14_21090	CH2682	1.44532	NA
PA14_21110	CH2682	1.85349	NA
PA14_21120	CH2682	2.08927	NA
PA14_21130	CH2682	0.340915	NA
PA14_21140	CH2682	0.213079	NA
PA14_21150	CH2682	0.237013	NA
PA14_21160	CH2682	0.013997	NA
PA14_21175	CH2682	-1.2217	NA
PA14_21180	CH2682	-1.07333	NA
PA14_21190	CH2682	1.05933	NA
PA14_21210	CH2682	0.43843	NA
PA14_21220	CH2682	-0.65794	NA
PA14_21230	CH2682	0.450779	NA
PA14_21240	CH2682	0.0599711	NA
PA14_21250	CH2682	0.0476295	NA
PA14_21260	CH2682	0.228967	NA
PA14_21280	CH2682	0.225356	NA
PA14_21290	CH2682	1.0136	NA
PA14_21300	CH2682	2.34698	NA
PA14_21310	CH2682	-0.977024	NA
PA14_21320	CH2682	-0.735998	NA
PA14_21340	CH2682	-0.5341	NA
PA14_21370	CH2682	-0.526036	NA
PA14_21380	CH2682	1.21314	NA
PA14_21400	CH2682	-0.472449	NA
PA14_21410	CH2682	2.23617	NA
PA14_21440	CH2682	-1.09954	NA
PA14_21450	CH2682	0.515658	NA
PA14_21460	CH2682	2.47539	NA
PA14_21470	CH2682	1.87317	NA
PA14_21480	CH2682	-0.355238	NA
PA14_21490	CH2682	0.12146	NA
PA14_21510	CH2682	1.3041	NA
PA14_21520	CH2682	0.695887	NA
PA14_21530	CH2682	5.31481	NA
PA14_21540	CH2682	0.448915	NA
PA14_21550	CH2682	0.518269	NA
PA14_21560	CH2682	1.17981	NA
PA14_21570	CH2682	-3.57414	NA
PA14_21580	CH2682	-1.35609	NA
PA14_21590	CH2682	-1.82188	NA
PA14_21600	CH2682	-0.413864	NA
PA14_21610	CH2682	0.657112	NA
PA14_21620	CH2682	1.87958	NA
PA14_21630	CH2682	1.11528	NA
PA14_21640	CH2682	0.755204	NA
PA14_21650	CH2682	0.738265	NA
PA14_21660	CH2682	1.48758	NA
PA14_21670	CH2682	0.0116929	NA
PA14_21680	CH2682	-0.720422	NA
PA14_21690	CH2682	-1.30222	NA
PA14_21700	CH2682	-0.0665452	NA
PA14_21710	CH2682	-0.437241	NA
PA14_21720	CH2682	0.398305	NA
PA14_21730	CH2682	2.51406	NA
PA14_21750	CH2682	0.601845	NA
PA14_21760	CH2682	1.82338	NA
PA14_21770	CH2682	0.858442	NA
PA14_21780	CH2682	0.916544	NA
PA14_21790	CH2682	-1.2933	NA
PA14_21820	CH2682	-0.763379	NA
PA14_21830	CH2682	0.103392	NA
PA14_21840	CH2682	1.87488	NA
PA14_21850	CH2682	-0.589017	NA
PA14_21860	CH2682	-0.00561856	NA
PA14_21870	CH2682	1.60882	NA
PA14_21880	CH2682	-0.793593	NA
PA14_21890	CH2682	-0.601952	NA
PA14_21900	CH2682	-1.12686	NA
PA14_21910	CH2682	-0.584911	NA
PA14_21920	CH2682	1.68372	NA
PA14_21930	CH2682	1.57883	NA
PA14_21940	CH2682	0.630061	NA
PA14_21960	CH2682	0.744021	NA
PA14_21970	CH2682	1.77023	NA
PA14_21980	CH2682	-0.118554	NA
PA14_21990	CH2682	0.498316	NA
PA14_22000	CH2682	0.217581	NA
PA14_22010	CH2682	-0.577884	NA
PA14_22020	CH2682	-0.586401	NA
PA14_22040	CH2682	-0.46806	NA
PA14_22050	CH2682	0.942927	NA
PA14_22060	CH2682	-1.11284	NA
PA14_22075	CH2682	2.05394	NA
PA14_22280	CH2682	2.64425	NA
PA14_22290	CH2682	-0.356096	NA
PA14_22310	CH2682	-0.313027	NA
PA14_22320	CH2682	7.09254	NA
PA14_22330	CH2682	1.31007	NA
PA14_22340	CH2682	1.4575	NA
PA14_22350	CH2682	1.01886	NA
PA14_22370	CH2682	0.907843	NA
PA14_22380	CH2682	1.15522	NA
PA14_22400	CH2682	1.48742	NA
PA14_22410	CH2682	0.0140682	NA
PA14_22420	CH2682	-0.445491	NA
PA14_22440	CH2682	-0.676598	NA
PA14_22450	CH2682	-1.51571	NA
PA14_22460	CH2682	-0.884214	NA
PA14_22470	CH2682	-0.68354	NA
PA14_22480	CH2682	-0.570295	NA
PA14_22490	CH2682	3.78749	NA
PA14_22510	CH2682	NA	NA
PA14_22550	CH2682	NA	NA
PA14_22560	CH2682	1.56011	NA
PA14_22570	CH2682	1.56361	NA
PA14_22580	CH2682	-0.369784	NA
PA14_22590	CH2682	2.28567	NA
PA14_22600	CH2682	2.28367	NA
PA14_22620	CH2682	-0.0162964	NA
PA14_22630	CH2682	1.16835	NA
PA14_22640	CH2682	1.05148	NA
PA14_22650	CH2682	-1.99743	NA
PA14_22660	CH2682	-2.00712	NA
PA14_22670	CH2682	-1.25136	NA
PA14_22680	CH2682	-0.959898	NA
PA14_22690	CH2682	0.932017	NA
PA14_22700	CH2682	3.05891	NA
PA14_22710	CH2682	-1.37779	NA
PA14_22720	CH2682	0.21946	NA
PA14_22730	CH2682	1.50706	NA
PA14_22740	CH2682	2.10644	NA
PA14_22760	CH2682	-0.668423	NA
PA14_22770	CH2682	-0.942481	NA
PA14_22780	CH2682	-0.919945	NA
PA14_22800	CH2682	-0.690032	NA
PA14_22820	CH2682	-0.251806	NA
PA14_22830	CH2682	-0.460211	NA
PA14_22840	CH2682	-0.798528	NA
PA14_22860	CH2682	0.00442803	NA
PA14_22870	CH2682	-0.168785	NA
PA14_22880	CH2682	0.118881	NA
PA14_22890	CH2682	-2.07344	NA
PA14_22910	CH2682	-1.78539	NA
PA14_22930	CH2682	-1.71679	NA
PA14_22940	CH2682	-1.28495	NA
PA14_22960	CH2682	-1.48746	NA
PA14_22980	CH2682	-3.61942	NA
PA14_22990	CH2682	-2.92912	NA
PA14_23000	CH2682	-3.11594	NA
PA14_23010	CH2682	-3.57789	NA
PA14_23030	CH2682	-1.07047	NA
PA14_23050	CH2682	-0.982058	NA
PA14_23060	CH2682	-0.266564	NA
PA14_23070	CH2682	-1.64281	NA
PA14_23080	CH2682	-1.99914	NA
PA14_23090	CH2682	-1.88486	NA
PA14_23100	CH2682	0.403881	NA
PA14_23110	CH2682	1.64416	NA
PA14_23120	CH2682	-0.676243	NA
PA14_23130	CH2682	0.851628	NA
PA14_23160	CH2682	1.33979	NA
PA14_23170	CH2682	1.36687	NA
PA14_23190	CH2682	1.41646	NA
PA14_23200	CH2682	-0.137179	NA
PA14_23210	CH2682	-0.34823	NA
PA14_23220	CH2682	-0.622473	NA
PA14_23240	CH2682	0.225074	NA
PA14_23250	CH2682	-0.551687	NA
PA14_23260	CH2682	-0.609887	NA
PA14_23270	CH2682	-0.374665	NA
PA14_23280	CH2682	-0.819057	NA
PA14_23290	CH2682	-0.154586	NA
PA14_23310	CH2682	-0.275449	NA
PA14_23320	CH2682	-1.24673	NA
PA14_23330	CH2682	0.343776	NA
PA14_23340	CH2682	-0.227402	NA
PA14_23360	CH2682	NA	NA
PA14_23370	CH2682	NA	NA
PA14_23380	CH2682	NA	NA
PA14_23420	CH2682	NA	NA
PA14_23450	CH2682	-0.979081	NA
PA14_23460	CH2682	-2.16002	NA
PA14_23470	CH2682	-1.14631	NA
PA14_23480	CH2682	0.839423	NA
PA14_23500	CH2682	0.295101	NA
PA14_23510	CH2682	-0.797763	NA
PA14_23520	CH2682	2.28682	NA
PA14_23530	CH2682	1.82795	NA
PA14_23540	CH2682	1.19322	NA
PA14_23560	CH2682	-1.16269	NA
PA14_23590	CH2682	-0.834704	NA
PA14_23610	CH2682	-0.182091	NA
PA14_23620	CH2682	-0.707859	NA
PA14_23630	CH2682	-1.46774	NA
PA14_23640	CH2682	-0.180215	NA
PA14_23650	CH2682	-1.31865	NA
PA14_23670	CH2682	-1.17052	NA
PA14_23680	CH2682	-1.36377	NA
PA14_23690	CH2682	1.12706	NA
PA14_23700	CH2682	-1.27451	NA
PA14_23720	CH2682	-0.0493017	NA
PA14_23730	CH2682	0.968096	NA
PA14_23750	CH2682	-0.357598	NA
PA14_23760	CH2682	0.240442	NA
PA14_23770	CH2682	0.153262	NA
PA14_23790	CH2682	-0.51621	NA
PA14_23800	CH2682	-0.229551	NA
PA14_23810	CH2682	1.34096	NA
PA14_23830	CH2682	-1.4677	NA
PA14_23840	CH2682	-0.666517	NA
PA14_23850	CH2682	-0.0361084	NA
PA14_23860	CH2682	-0.397908	NA
PA14_23880	CH2682	0.203364	NA
PA14_23890	CH2682	0.190371	NA
PA14_23900	CH2682	0.631046	NA
PA14_23920	CH2682	-0.00317629	NA
PA14_23930	CH2682	-0.223647	NA
PA14_23950	CH2682	0.267345	NA
PA14_23970	CH2682	-0.273763	NA
PA14_23980	CH2682	1.22543	NA
PA14_23990	CH2682	-0.825887	NA
PA14_24010	CH2682	-0.63753	NA
PA14_24020	CH2682	-1.65691	NA
PA14_24040	CH2682	-1.31128	NA
PA14_24050	CH2682	-0.429225	NA
PA14_24060	CH2682	-0.663666	NA
PA14_24070	CH2682	-0.492682	NA
PA14_24080	CH2682	-0.920746	NA
PA14_24100	CH2682	-1.02262	NA
PA14_24140	CH2682	-0.162692	NA
PA14_24150	CH2682	0.267229	NA
PA14_24170	CH2682	-0.497116	NA
PA14_24180	CH2682	-1.43949	NA
PA14_24190	CH2682	-0.147429	NA
PA14_24210	CH2682	0.123232	NA
PA14_24220	CH2682	-0.831106	NA
PA14_24230	CH2682	-0.851242	NA
PA14_24240	CH2682	-0.28669	NA
PA14_24245	CH2682	-0.524856	NA
PA14_24260	CH2682	-0.378201	NA
PA14_24270	CH2682	-0.888834	NA
PA14_24290	CH2682	-1.22385	NA
PA14_24300	CH2682	-1.66247	NA
PA14_24310	CH2682	0.743179	NA
PA14_24330	CH2682	0.840749	NA
PA14_24340	CH2682	-0.434317	NA
PA14_24350	CH2682	-0.441138	NA
PA14_24360	CH2682	NA	NA
PA14_24370	CH2682	-0.0413176	NA
PA14_24380	CH2682	-0.525303	NA
PA14_24390	CH2682	-0.514923	NA
PA14_24400	CH2682	-0.254624	NA
PA14_24410	CH2682	-0.664653	NA
PA14_24420	CH2682	-0.84118	NA
PA14_24430	CH2682	-0.0641209	NA
PA14_24440	CH2682	0.686471	NA
PA14_24445	CH2682	-1.59817	NA
PA14_24480	CH2682	2.45517	NA
PA14_24490	CH2682	2.50379	NA
PA14_24500	CH2682	2.69586	NA
PA14_24510	CH2682	1.79858	NA
PA14_24530	CH2682	2.05599	NA
PA14_24550	CH2682	2.54307	NA
PA14_24560	CH2682	3.92592	NA
PA14_24570	CH2682	-0.297366	NA
PA14_24580	CH2682	-1.12356	NA
PA14_24590	CH2682	-1.10511	NA
PA14_24600	CH2682	0.115003	NA
PA14_24610	CH2682	0.147684	NA
PA14_24620	CH2682	-0.6688	NA
PA14_24630	CH2682	0.155584	NA
PA14_24640	CH2682	-0.464234	NA
PA14_24650	CH2682	1.57974	NA
PA14_24665	CH2682	-0.0454575	NA
PA14_24675	CH2682	0.218718	NA
PA14_24690	CH2682	0.11492	NA
PA14_24700	CH2682	-0.52569	NA
PA14_24710	CH2682	2.56907	NA
PA14_24720	CH2682	1.03453	NA
PA14_24730	CH2682	-1.43332	NA
PA14_24740	CH2682	-2.05054	NA
PA14_24760	CH2682	-2.54609	NA
PA14_24770	CH2682	-2.55189	NA
PA14_24780	CH2682	1.86198	NA
PA14_24790	CH2682	0.430203	NA
PA14_24810	CH2682	1.68925	NA
PA14_24820	CH2682	0.745384	NA
PA14_24830	CH2682	2.11182	NA
PA14_24840	CH2682	0.14657	NA
PA14_24850	CH2682	1.89897	NA
PA14_24860	CH2682	4.52052	NA
PA14_24880	CH2682	-1.1024	NA
PA14_24890	CH2682	-0.881561	NA
PA14_24900	CH2682	-1.26704	NA
PA14_24910	CH2682	-0.785769	NA
PA14_24920	CH2682	-0.483482	NA
PA14_24940	CH2682	0.222574	NA
PA14_24950	CH2682	-0.942904	NA
PA14_24960	CH2682	0.241947	NA
PA14_24970	CH2682	-1.42495	NA
PA14_24980	CH2682	-0.959027	NA
PA14_24990	CH2682	-0.536305	NA
PA14_25000	CH2682	-0.304772	NA
PA14_25020	CH2682	-0.0699462	NA
PA14_25030	CH2682	-0.390443	NA
PA14_25040	CH2682	-0.0604363	NA
PA14_25050	CH2682	0.401526	NA
PA14_25060	CH2682	0.240192	NA
PA14_25080	CH2682	0.133801	NA
PA14_25090	CH2682	0.0161175	NA
PA14_25100	CH2682	0.808358	NA
PA14_25110	CH2682	-0.800487	NA
PA14_25130	CH2682	-0.170471	NA
PA14_25140	CH2682	2.23119	NA
PA14_25150	CH2682	-0.305372	NA
PA14_25160	CH2682	-0.00793341	NA
PA14_25180	CH2682	1.43732	NA
PA14_25195	CH2682	-0.508648	NA
PA14_25210	CH2682	-0.415428	NA
PA14_25220	CH2682	-1.26056	NA
PA14_25230	CH2682	-0.875138	NA
PA14_25250	CH2682	-1.06962	NA
PA14_25270	CH2682	0.972771	NA
PA14_25280	CH2682	-0.261357	NA
PA14_25305	CH2682	-0.121026	NA
PA14_25320	CH2682	-0.364554	NA
PA14_25330	CH2682	0.158244	NA
PA14_25340	CH2682	-0.180965	NA
PA14_25350	CH2682	-0.598295	NA
PA14_25360	CH2682	-0.663865	NA
PA14_25370	CH2682	0.360174	NA
PA14_25390	CH2682	-0.159707	NA
PA14_25400	CH2682	-1.2783	NA
PA14_25410	CH2682	-1.20832	NA
PA14_25420	CH2682	-0.847994	NA
PA14_25430	CH2682	-0.0595893	NA
PA14_25440	CH2682	-0.193497	NA
PA14_25450	CH2682	0.168623	NA
PA14_25470	CH2682	1.66242	NA
PA14_25480	CH2682	-0.61211	NA
PA14_25490	CH2682	-0.512081	NA
PA14_25500	CH2682	-0.722645	NA
PA14_25510	CH2682	-0.533041	NA
PA14_25520	CH2682	-0.398839	NA
PA14_25530	CH2682	-0.216073	NA
PA14_25540	CH2682	-1.31884	NA
PA14_25550	CH2682	-0.361973	NA
PA14_25560	CH2682	0.412276	NA
PA14_25580	CH2682	0.501092	NA
PA14_25590	CH2682	-0.748888	NA
PA14_25600	CH2682	-0.751168	NA
PA14_25610	CH2682	1.10444	NA
PA14_25620	CH2682	0.0525337	NA
PA14_25630	CH2682	1.0262	NA
PA14_25640	CH2682	-0.189014	NA
PA14_25650	CH2682	0.18381	NA
PA14_25660	CH2682	-0.30852	NA
PA14_25670	CH2682	-1.47008	NA
PA14_25690	CH2682	-0.0363384	NA
PA14_25710	CH2682	0.350058	NA
PA14_25730	CH2682	0.0411282	NA
PA14_25740	CH2682	-0.150347	NA
PA14_25760	CH2682	-0.707097	NA
PA14_25770	CH2682	-0.689407	NA
PA14_25780	CH2682	-1.10806	NA
PA14_25790	CH2682	-0.280969	NA
PA14_25800	CH2682	0.814932	NA
PA14_25810	CH2682	0.260514	NA
PA14_25820	CH2682	0.548926	NA
[truncated: 382,648+ more rows]
